# Supplementary material for: High TRIM28 Expression Defines an Aggressive, Immune-Cold Phenotype with Worse Survival Outcomes in ERα-Positive Breast Cancer
Source: Biomedicines. 2026 Jul 7;14(7):1523. doi: 10.3390/biomedicines14071523 (PMC13406493; doi:10.3390/biomedicines14071523)
Supplement: Supplementary file 1 [file biomedicines-14-01523-s001.zip › biomedicines-4382680-supplementary Table S1.xlsx]

## Sheet: Sheet2
track_name	TMB (nonsynonymous)	Relapse Free Status	ER Status	Mutation Count	ER status measured by IHC	Tumor Other Histologic Subtype	Neoplasm Histologic Grade	Lymph nodes examined positive	Relapse Free Status (Months)	Nottingham prognostic index	Tumor Size	Overall Survival (Months)	Overall Survival Status	Hormone Therapy	Tumor Stage	Mutation spectrum (C>A)	Mutation spectrum (C>G)	Mutation spectrum (C>T)	Mutation spectrum (T>A)	Mutation spectrum (T>C)	Mutation spectrum (T>G)	TRIM28	TRIM28
track_type	CLINICAL	CLINICAL	CLINICAL	CLINICAL	CLINICAL	CLINICAL	CLINICAL	CLINICAL	CLINICAL	CLINICAL	CLINICAL	CLINICAL	CLINICAL	CLINICAL	CLINICAL	CLINICAL	CLINICAL	CLINICAL	CLINICAL	CLINICAL	CLINICAL	CNA	HEATMAP MRNA_EXPRESSION Z-SCORE
MB-0054	3.92255	1:Recurred	Positive	3	Positve	Ductal/NST	3	0	121.433	4.072	36	160.3	0:LIVING	YES	2	0	0	1	1	1	0	Amplification	-3.5708
MB-0108	2.61504	1:Recurred	Positive	2	Positve	Ductal/NST	3	0	23	4.036	18	42.7	1:DECEASED	YES	1	0	0	1	0	0	0	Amplification	-4.2755
MB-0151	1.30752	1:Recurred	Positive	1	Positve	Ductal/NST	3	6	48.6333	6.1	50	49.2333	1:DECEASED	YES	3	0	1	0	0	0	0	Amplification	4.9601
MB-0164	5.23007	0:Not Recurred	Negative	4	Negative	Ductal/NST	3	0	10.8333	4.032	16	10.8333	0:LIVING	NO	2	1	1	2	0	0	0	Amplification	1.0897
MB-0166	2.61504	0:Not Recurred	Positive	2	Positve	Ductal/NST	3	3	104.4	5.048	24	104.4	0:LIVING	YES	2							Amplification	1.3895
MB-0223	6.53759	1:Recurred	Positive	5	Positve	Ductal/NST	3	12	43.8	6.04	20	81.3333	1:DECEASED	YES	2	0	0	3	1	0	0	Amplification	2.3577
MB-0265	2.61504	0:Not Recurred	Negative	2	Positve	Ductal/NST	2	1	189.133	4.042	21	189.133	0:LIVING	YES	2	1	0	0	0	0	0	Amplification	-0.6156
MB-0310	6.53759	0:Not Recurred	Positive	5	Positve	Ductal/NST	2	1	185.167	4.032	16	185.167	0:LIVING	YES	2	0	1	2	0	1	0	Amplification	1.0887
MB-0359	2.61504	0:Not Recurred	Positive	2	Positve	Ductal/NST	2	0	21.6	3.044	22	21.6	0:LIVING	NO	2	0	1	1	0	0	0	Amplification	1.0396
MB-0475	5.23007	0:Not Recurred	Positive	4	Positve	Ductal/NST	3	0	130.7	4.04	20	130.7	0:LIVING	YES	1	0	0	2	1	1	0	Amplification	3.8318
MB-0497	9.15262	0:Not Recurred	Positive	7	Positve	Ductal/NST	2	0	73.7	3.058	29	73.7	0:LIVING	YES	2	0	0	7	0	0	0	Amplification	0.6769
MB-0623	2.61504	0:Not Recurred	Positive	2	Positve	Ductal/NST	2	0	111.067	3.024	12	111.067	0:LIVING	YES	1	1	0	0	0	1	0	Amplification	3.5783
MB-0637	5.23007	0:Not Recurred	Positive	5	Positve	Ductal/NST	3	0	80.6667	4.062	31	80.6667	0:LIVING	YES	2	0	0	1	0	1	3	Amplification	3.2263
MB-0658	3.92255	0:Not Recurred	Negative	3	Negative	Ductal/NST	3	2	97.2667	5.05	25	97.2667	0:LIVING	YES	2	0	1	2	0	0	0	Amplification	0.6671
MB-2617	14.3827	1:Recurred	Positive	11	Positve	Ductal/NST	3	0	42.7667	4.036	18	89.1	1:DECEASED	YES	1	0	3	4	0	4	0	Amplification	2.635
MB-3102	6.53759	0:Not Recurred	Positive	6	Positve	Ductal/NST	2	2	258.333	4.04	20	258.333	0:LIVING	YES	2	0	0	4	0	2	0	Amplification	3.629
MB-3329	6.53759	1:Recurred	Negative	5	Negative	Ductal/NST	3	0	24.3333	4.04	20	37.9667	1:DECEASED	NO	1	1	0	3	0	1	0	Amplification	2.1004
MB-3396	15.6902	0:Not Recurred	Negative	12	Negative	Ductal/NST	3	3	226.733	5.05	25	226.733	0:LIVING	NO	2	0	5	3	0	2	0	Amplification	0.6494
MB-3402	5.23007	1:Recurred	Positive	4	Negative	Ductal/NST	3	3	38.5667	5.056	28	50.0333	1:DECEASED	NO	2	2	1	0	0	1	0	Amplification	2.8519
MB-3436	5.23007	1:Recurred	Positive	4	Negative	Ductal/NST	3	6	28.6667	6.26	130	50.7667	1:DECEASED	NO	3	2	0	2	0	0	0	Amplification	0.9556
MB-4017	7.84511	0:Not Recurred	Positive	6	Positve	Mixed	3	3	139.3	5.08	40	139.3	1:DECEASED	YES	2	2	0	2	0	2	0	Amplification	2.3423
MB-4141	6.53759	1:Recurred	Positive	5	Positve	Ductal/NST	3	0	13	4.03	15	147.833	1:DECEASED	NO		0	1	3	0	1	0	Amplification	1.2468
MB-4328	6.53759	0:Not Recurred	Positive	5	Positve	Ductal/NST	2	1	199.267	4.06	30	199.267	1:DECEASED	YES		1	2	1	0	1	0	Amplification	1.2731
MB-4663	6.53759	0:Not Recurred	Negative	5	Negative	Ductal/NST	3	0	239.333	4.08	40	239.333	0:LIVING	NO	2	1	1	1	0	2	0	Amplification	2.4665
MB-4685	2.61504	0:Not Recurred	Positive	2	Positve	Ductal/NST	3	8	43.3	6.1	50	43.3	1:DECEASED	YES	2	0	0	2	0	0	0	Amplification	5.5449
MB-4708	14.3827	1:Recurred	Positive	11	Positve	Lobular	3	0	18.7	4.036	18	227.9	1:DECEASED	NO	1	0	3	6	1	0	1	Amplification	1.1777
MB-4834	14.3827	1:Recurred	Positive	12	Positve	Ductal/NST	3	2	27.4667	5.05	25	36.1667	1:DECEASED	YES		1	4	5	0	1	1	Amplification	4.9736
MB-4836	14.3827	1:Recurred	Positive	11	Positve	Ductal/NST	3	0	14.3333	4.032	16	23.4333	1:DECEASED	NO		0	0	7	1	1	0	Amplification	0.1695
MB-4858	3.92255	0:Not Recurred	Positive	3	Positve	Ductal/NST	3	0	129.333	4.03	15	129.333	1:DECEASED	NO		0	1	1	1	0	0	Amplification	2.2933
MB-4894	5.23007	0:Not Recurred	Positive	4	Positve	Ductal/NST	3	0	232.4	4.07	35	232.4	0:LIVING	NO	2	0	0	3	0	0	0	Amplification	4.2901
MB-4933	2.61504	1:Recurred	Positive	2	Positve	Ductal/NST	2	0	21.8333	3.06	30	272.9	0:LIVING	NO	2	0	0	1	0	0	0	Amplification	4.2677
MB-4942	7.84511	0:Not Recurred	Negative	6	Negative	Ductal/NST	3	0	124.133	4.054	27	124.133	1:DECEASED	NO	2	1	1	3	0	1	0	Amplification	2.7638
MB-4991	5.23007	0:Not Recurred	Positive	4	Positve	Ductal/NST	3	1	126.867	5.08	40	126.867	0:LIVING	YES	2	1	0	2	0	0	1	Amplification	0.7825
MB-5017	5.23007	0:Not Recurred	Positive	4	Positve	Ductal/NST	3	6	144.933	6.028	14	144.933	0:LIVING	YES	2	3	0	0	0	1	0	Amplification	2.242
MB-5175	2.61504	0:Not Recurred	Positive	2	Positve	Ductal/NST		3	194.7	2.036	18	194.7	1:DECEASED	YES		0	0	1	0	1	0	Amplification	5.4625
MB-5179	11.7677	0:Not Recurred	Positive	9	Positve	Mixed	3	0	246.6	4.03	15	246.6	1:DECEASED	YES	1	0	0	5	0	3	0	Amplification	-0.2841
MB-5298	3.92255	1:Recurred	Negative	3	Negative	Lobular	3	5	22.3333	6.046	23	84.9	1:DECEASED	NO	2	0	0	1	0	1	1	Amplification	4.8326
MB-5315	7.84511	1:Recurred	Negative	6	Negative	Ductal/NST	3	16	34.2333	6.16	80	43.0333	1:DECEASED	YES	3	0	2	1	0	3	0	Amplification	1.2532
MB-5440	10.4601	0:Not Recurred	Negative	8	Negative	Ductal/NST	3	1	196.633	5.036	18	196.633	0:LIVING	NO	2	0	2	2	2	1	0	Amplification	4.0198
MB-5599	6.53759	0:Not Recurred	Positive	5	Positve	Ductal/NST	2	3	224.867	4.04	20	224.867	0:LIVING	YES		0	1	1	0	2	0	Amplification	0.3796
MB-5602	6.53759	0:Not Recurred	Negative	5	Negative	Ductal/NST	3	8	224.433	6.08	40	224.433	0:LIVING	NO		2	0	2	0	1	0	Amplification	2.1849
MB-6223	6.53759	0:Not Recurred	Negative	5	Negative	Medullary	3	2	221.933	5.04	20	221.933	0:LIVING	NO	2	1	0	4	0	0	0	Amplification	2.0654
MB-7083	10.4601	0:Not Recurred	Positive	8	Positve	Ductal/NST	2	0	105.467	3.052	26	105.467	0:LIVING	YES		1	0	4	1	2	0	Amplification	2.249
MB-7119	10.4601	0:Not Recurred	Negative	8	Negative	Ductal/NST	3	2	128.367	5.046	23	128.367	0:LIVING	YES		1	2	2	1	0	0	Amplification	3.5658
MB-7227	2.61504	1:Recurred	Positive	2	Positve	Ductal/NST	2	0	63.1	3.034	17	63.2	1:DECEASED	YES		0	0	1	0	1	0	Amplification	-0.6714
MB-7285	1.30752	1:Recurred	Positive	1	Positve	Ductal/NST	2	3	109	4.04	20	109	1:DECEASED	YES		0	0	0	0	1	0	Amplification	0.8919
MB-7297	5.23007	1:Recurred	Positive	4	Positve	Ductal/NST	3	45	122.8	6.05	25	175.967	1:DECEASED	YES		0	0	1	0	2	0	Amplification	0.0261
MTS-T0085	3.92255	0:Not Recurred		3		Lobular	2	3	45.7333	2.5	25				2	0	0	1	0	1	1	Amplification
MTS-T0704	3.92255	1:Recurred	Negative	3	Negative	Ductal/NST	3									0	0	2	0	0	0	Amplification
MTS-T0706	3.92255	0:Not Recurred	Positive	3	Positve		2									1	0	0	0	0	1	Amplification
MTS-T1298	1.30752	0:Not Recurred	Positive	1	Positve	Ductal/NST	2									0	0	0	0	1	0	Amplification
MB-5529	6.53759	1:Recurred	Negative	5	Negative	Ductal/NST	3	2	10.7	5.07	35	14.8	1:DECEASED	NO	2	0	0	2	1	0	0	Deep Deletion	-1.2917
MTS-T0071	2.61504	1:Recurred		2		Ductal/NST	3	1	24.5333	2.36	18				2	0	1	1	0	0	0	Deep Deletion
MTS-T0083	5.23007	0:Not Recurred		4		Lobular	2	0	44.4667	2.02	51				2	1	0	3	0	0	0	Deep Deletion
MB-0002	2.61504	0:Not Recurred	Positive	2	Positve	Ductal/NST	3	0	84.6333	4.02	10	84.6333	0:LIVING	YES	1	0	0	0	0	0	1		-0.0556
MB-0005	2.61504	1:Recurred	Positive	2	Positve	Ductal/NST	2	1	153.3	4.03	15	163.7	1:DECEASED	YES	2	0	0	0	0	2	0		-0.9141
MB-0006	1.30752	0:Not Recurred	Positive	1	Positve	Mixed	2	3	164.933	4.05	25	164.933	0:LIVING	YES	2	0	0	1	0	0	0		-1.4356
MB-0008	2.61504	1:Recurred	Positive	2	Positve	Mixed	3	8	18.8	6.08	40	41.3667	1:DECEASED	YES	2	0	0	1	1	0	0		-0.3734
MB-0010	5.23007	1:Recurred	Positive	4	Positve	Ductal/NST	3	0	2.93333	4.062	31	7.8	1:DECEASED	YES	4	0	0	2	0	1	0		-0.9068
MB-0014	5.23007	0:Not Recurred	Positive	4	Positve	Ductal/NST	2	1	164.333	4.02	10	164.333	0:LIVING	YES	2	0	2	1	0	0	1		-3.3893
MB-0022	1.30752	0:Not Recurred	Positive	1	Positve	Mixed	2	1	99.5333	4.058	29	99.5333	1:DECEASED	YES	2	0	0	1	0	0	0		-2.9065
MB-0025	6.53759	1:Recurred	Positive	5	Positve	Ductal/NST	3	11	128	6.68	34				2	1	0	2	1	0	0
MB-0028	5.23007	0:Not Recurred	Positive	4	Positve	Ductal/NST	3	1	36.5667	5.032	16	36.5667	1:DECEASED	YES	2	1	1	1	0	1	0		1.179
MB-0035	6.53759	1:Recurred	Positive	5	Negative	Lobular	2	0	36.2667	3.056	28	36.2667	1:DECEASED	NO	2	0	1	1	0	1	0		0.6834
MB-0036	1.30752	1:Recurred	Positive	1	Positve	Ductal/NST	2	0	124.967	3.044	22	132.033	1:DECEASED	YES	4	0	1	0	0	0	0		-1.2461
MB-0039	3.92255	0:Not Recurred	Positive	3	Positve	Ductal/NST	1	0	163.533	2.042	21	163.533	0:LIVING	YES	1	0	0	1	0	0	0		-3.6995
MB-0046	2.61504	1:Recurred	Positive	2	Positve	Ductal/NST	3	24	13.5333	6.072	36	14.1333	1:DECEASED	YES	2	0	0	0	0	2	0		-0.927
MB-0056	5.23007	0:Not Recurred	Positive	4	Positve	Mixed	2	0	62.8667	3.058	29	62.8667	0:LIVING	YES	1	1	0	0	1	1	0		-2.9393
MB-0060	6.53759	0:Not Recurred	Positive	5	Positve	Ductal/NST	3	0	140.867	4.046	23	140.867	0:LIVING	YES	2	0	2	2	0	0	0		0.1372
MB-0062	3.92255	0:Not Recurred	Negative	3	Negative	Ductal/NST	3	0	153.967	4.034	17	153.967	0:LIVING	NO	1	0	0	0	0	0	1		-3.8808
MB-0066	3.92255	0:Not Recurred	Positive	3	Positve	Ductal/NST	2	1	157.433	4.032	16	157.433	0:LIVING	YES	2	0	1	0	1	1	0		-0.9315
MB-0068	2.61504	0:Not Recurred	Positive	2	Positve	Tubular/ cribriform	1	1	103.133	3.024	12	103.133	0:LIVING	YES	2	0	0	0	0	1	0		-1.4439
MB-0079	5.23007	1:Recurred	Negative	4	Negative	Ductal/NST	3	4	26.6333	6.08	40	28.5	1:DECEASED	NO	2	0	0	3	1	0	0		-1.1941
MB-0081	5.23007	0:Not Recurred	Positive	4	Positve	Ductal/NST	2	0	69.5	3.048	24	69.5	0:LIVING	YES	2	1	0	1	0	2	0		-3.5863
MB-0083	2.61504	1:Recurred	Positive	2	Positve	Lobular	2	0	86.0667	3.026	13	86.0667	1:DECEASED	YES	1	0	0	1	1	0	0		-3.0209
MB-0093	5.23007	0:Not Recurred	Positive	4	Positve	Mixed	3	1	153.2	5.028	14	153.2	0:LIVING	YES	2	1	0	0	0	1	0		-3.3009
MB-0095	3.92255	0:Not Recurred	Positive	3	Positve	Ductal/NST	2	1	49.7667	4.11	55	49.7667	1:DECEASED	YES	3	0	0	1	0	1	0		-0.8025
MB-0097	2.61504	0:Not Recurred	Positive	2	Positve	Ductal/NST	3	3	98.7	5.06	30	98.7	0:LIVING	YES	2	0	0	1	1	0	0		-0.0883
MB-0100	1.30752	1:Recurred	Negative	1	Negative	Ductal/NST	3	0	7.93333	4.078	39	8.06667	1:DECEASED	NO	2	0	0	1	0	0	0		0.3715
MB-0101	3.92255	1:Recurred	Positive	3	Positve	Lobular	2	0	34.1667	3.068	34	148.033	0:LIVING	YES	2	0	0	2	1	0	0		-0.8756
MB-0102	5.23007	1:Recurred	Positive	4	Positve	Lobular	2	16	102	5.08	40	140.767	1:DECEASED	YES	2	1	0	3	0	0	0		-0.6881
MB-0106	5.23007	0:Not Recurred	Positive	4	Positve	Ductal/NST	1	5	85.3333	4.14	70	85.3333	0:LIVING	YES	3	0	0	0	1	0	0		-0.721
MB-0107	5.23007	0:Not Recurred	Positive	4	Positve	Ductal/NST	3	0	158.033	4.036	18	158.033	0:LIVING	YES	2	2	2	0	0	0	0		-0.7639
MB-0109	9.15262	0:Not Recurred	Positive	7	Positve	Ductal/NST	3	0	112.4	4.09	45	112.4	1:DECEASED	NO	2	1	0	4	0	0	0		-0.741
MB-0111	5.23007	0:Not Recurred	Positive	4	Positve	Ductal/NST	1	0	127.1	2.054	27	127.1	0:LIVING	YES	2	1	0	1	0	1	0		-0.4049
MB-0112	10.4601	1:Recurred	Positive	8	Positve	Lobular	3	14	25.4667	6.3	150	39.1667	1:DECEASED	YES	3	2	1	3	0	0	0		-0.6977
MB-0114	3.92255	0:Not Recurred	Positive	3	Positve	Ductal/NST	2	0	13.4	3.06	30	13.4	0:LIVING	YES	2	0	0	1	0	1	0		0.3232
MB-0115	6.53759	1:Recurred	Negative	5	Negative	Ductal/NST	3	0	32.1667	4.05	25	66.7333	1:DECEASED	NO	2	0	0	1	1	2	0		0.2943
MB-0116	2.61504	0:Not Recurred	Positive	2	Positve	Lobular	2	1	122.267	4.12	60	122.267	0:LIVING	YES	3	0	0	0	0	0	1		-0.2972
MB-0117	2.61504	0:Not Recurred	Positive	2	Positve	Mixed	2	1	2.4	4.046	23	2.4	0:LIVING	YES	2	1	0	1	0	0	0		-0.9173
MB-0119	2.61504	1:Recurred	Positive	2	Positve	Ductal/NST	2	1	95.8667	4.046	23	95.8667	1:DECEASED	YES	2	0	0	0	0	1	0		-0.5494
MB-0120	3.92255	1:Recurred	Positive	3	Positve	Ductal/NST	3	1	29.0667	5.052	26	29.0667	1:DECEASED	YES	2	0	0	2	0	0	1		0.7073
MB-0121	5.23007	0:Not Recurred	Positive	4	Positve	Ductal/NST	2	6	152.2	5.06	30	152.2	0:LIVING	YES	2	2	0	1	0	0	0		-1.0659
MB-0122	6.53759	0:Not Recurred	Positive	5	Positve	Ductal/NST	1	1	138.9	3.04	20	138.9	0:LIVING	YES	2	1	0	1	0	2	0		-0.9207
MB-0123	10.4601	1:Recurred	Positive	8	Positve	Ductal/NST	3	0	26.2	4.05	25	114.233	1:DECEASED	YES	2	2	0	1	1	1	0		-0.8108
MB-0124	1.30752	0:Not Recurred	Positive	1	Positve	Mixed	2	2	118.2	4.1	50	118.2	0:LIVING	YES	3	0	0	0	1	0	0		-1.136
MB-0125	3.92255	0:Not Recurred	Positive	3	Positve	Mixed	1	0	1.26667	2.018	9	1.26667	0:LIVING	YES	2	0	0	1	1	1	0		-0.3983
MB-0127	6.53759	0:Not Recurred	Negative	5	Positve	Ductal/NST	2	1	132.067	4.026	13	132.067	0:LIVING	YES	2	1	0	3	0	0	0		-0.6457
MB-0128	5.23007	0:Not Recurred	Positive	4	Positve	Ductal/NST	2	0	137.8	3.028	14	137.8	0:LIVING	YES	1	0	0	1	1	0	0		-0.2804
MB-0131	6.53759	1:Recurred	Positive	5	Positve	Ductal/NST	3	0	64.4333	4.078	39	66.6333	1:DECEASED	YES	2	0	0	2	0	0	1		-0.3101
MB-0133	3.92255	0:Not Recurred	Positive	3	Positve	Mixed	1	1	151	3.16	80	151	0:LIVING	YES	2	0	0	1	0	0	0		-0.2347
MB-0134	1.30752	1:Recurred	Positive	1	Positve	Ductal/NST	3	3	11.8667	5.044	22	12.9333	1:DECEASED	YES	2	0	0	1	0	0	0		-0.3931
MB-0136	2.61504	0:Not Recurred	Positive	2	Positve	Ductal/NST	2	0	88.2	3.026	13	88.2	0:LIVING	YES	1	0	0	0	0	2	0		-1.1613
MB-0138	2.61504	0:Not Recurred	Positive	2	Positve	Ductal/NST	2	0	150.567	3.036	18	150.567	0:LIVING	YES	1	0	1	0	1	0	0		0.3411
MB-0139	1.30752	0:Not Recurred	Positive	1	Positve	Lobular	2	1	109.2	4.06	30	109.2	0:LIVING	YES	2	0	0	0	1	0	0		-0.5074
MB-0140	1.30752	0:Not Recurred	Positive	1	Positve	Ductal/NST	2	1	147.933	4.054	27	147.933	0:LIVING	YES	2	1	0	0	0	0	0		-0.3218
MB-0142	0	0:Not Recurred	Positive	0	Positve	Mixed	2	0	12.4	3.032	16	12.4	0:LIVING	NO	1								0.6181
MB-0143	9.15262	0:Not Recurred	Positive	7	Positve	Ductal/NST	3	2	54.3333	5.044	22	54.3333	1:DECEASED	YES	2	0	0	3	0	1	0		0.6437
MB-0144	6.53759	1:Recurred	Positive	5	Positve	Ductal/NST	3	6	117.933	6.052	26	152.067	1:DECEASED	YES		0	1	0	0	1	0		-0.7321
MB-0145	2.61504	0:Not Recurred	Positive	2	Positve	Lobular	2	0	147.667	3.04	20	147.667	0:LIVING	YES	1	0	0	1	0	0	0		-0.1074
MB-0147	2.61504	1:Recurred	Positive	2	Positve	Lobular	2	9	51.2667	5.076	38	51.7667	1:DECEASED	YES	2	0	0	0	1	0	0		1.2848
MB-0148	3.92255	0:Not Recurred	Negative	3	Negative	Ductal/NST	3	0	1.76667	4.038	19	1.76667	0:LIVING	NO	1	0	1	2	0	0	0		-0.3377
MB-0149	2.61504	0:Not Recurred	Negative	2	Negative	Ductal/NST	3	0	51.7	4.078	39	51.7	1:DECEASED	NO	2	0	1	1	0	0	0		0.9106
MB-0150	14.3827	0:Not Recurred	Positive	11	Positve	Ductal/NST	2	0	111.2	3.04	20	111.2	0:LIVING	YES	2	1	1	3	1	2	1		-0.6561
MB-0152	10.4601	0:Not Recurred	Negative	8	Negative	Ductal/NST	3	0	63.0333	4.024	12	63.0333	0:LIVING	NO	1	0	3	3	0	1	0		-1.2759
MB-0154	2.61504	0:Not Recurred	Positive	2	Positve	Ductal/NST	2	0	114.767	3.024	12	114.767	0:LIVING	YES	1	0	0	1	0	0	0		-0.4032
MB-0155	2.61504	0:Not Recurred	Positive	2	Positve	Ductal/NST	1	0	59.8	2.018	9	59.8	0:LIVING	YES	1	0	0	1	1	0	0		-1.5128
MB-0157	1.30752	0:Not Recurred	Negative	1	Negative	Ductal/NST	3	0	114.767	4.06	30	114.767	0:LIVING	NO	2	0	0	0	0	1	0		1.1746
MB-0162	6.53759	0:Not Recurred	Positive	5	Positve	Mixed	2	1	55.7667	4.028	14	55.7667	0:LIVING	YES	2	1	0	1	0	0	0		-0.8867
MB-0163	18.3052	0:Not Recurred	Negative	14	Negative	Ductal/NST	3	1	98.1	5.054	27	98.1	1:DECEASED	NO		0	3	4	1	2	0		-0.0482
MB-0165	2.61504	1:Recurred	Positive	2	Positve	Ductal/NST	3	22	32.5667	6.104	52	47.6333	1:DECEASED	YES	3	0	0	0	0	2	0		0.5998
MB-0167	11.7677	1:Recurred	Positive	9	Positve	Ductal/NST	3	2	40.8333	5.076	38	43.1	1:DECEASED	YES	2	0	3	5	1	0	0		0.7209
MB-0168	1.30752	0:Not Recurred	Positive	1	Positve	Ductal/NST	3	0	122.767	4.034	17	122.767	0:LIVING	YES	1								-0.8764
MB-0170	3.92255	0:Not Recurred	Positive	3	Positve	Tubular/ cribriform	1	1	93.3667	3.052	26	93.3667	1:DECEASED	YES	2	0	0	0	2	0	0		-0.7008
MB-0171	5.23007	0:Not Recurred	Positive	4	Positve	Mixed	3	0	5.43333	4.054	27	5.43333	0:LIVING	YES	2	0	0	1	0	2	0		-0.3131
MB-0172	9.15262	0:Not Recurred	Positive	7	Positve	Ductal/NST	2	1	138.1	4.04	20	138.1	0:LIVING	YES	2	0	1	2	1	2	0		-1.0568
MB-0173	3.92255	0:Not Recurred	Positive	3	Positve	Ductal/NST	3	4	3.76667	6.088	44	3.76667	0:LIVING	YES	2	0	0	2	0	0	0		0.6705
MB-0174	2.61504	0:Not Recurred	Negative	2	Negative	Ductal/NST	3	0	78.7667	4.048	24	78.7667	0:LIVING	NO	2	0	0	1	0	0	0		-1.1041
MB-0175	2.61504	0:Not Recurred	Positive	2	Positve	Tubular/ cribriform	1	0	72.3667	2.04	20	72.3667	0:LIVING	YES	1	1	1	0	0	0	0		-0.1624
MB-0176	1.30752	1:Recurred	Positive	1	Positve	Ductal/NST	3	7	78.5667	6.072	36	113.433	0:LIVING	YES	2	0	0	0	0	0	1		-0.2366
MB-0177	3.92255	0:Not Recurred	Positive	3	Positve	Mixed	2	2	45.6	4.088	44	45.6	1:DECEASED	YES	2	0	0	1	0	0	0		-1.457
MB-0178	3.92255	1:Recurred	Positive	3	Positve	Ductal/NST	3	0	104.467	4.042	21	104.467	1:DECEASED	YES	2	1	1	0	0	0	0		-0.0542
MB-0180	2.61504	0:Not Recurred	Positive	2	Positve	Ductal/NST	2	0	62.3333	3.036	18	62.3333	0:LIVING	YES	1	0	0	1	0	0	0		-1.0619
MB-0181	3.92255	0:Not Recurred	Positive	3	Positve	Ductal/NST	2	1	85.9667	4.042	21	85.9667	0:LIVING	YES	2	1	0	0	0	1	0		0.0165
MB-0184	1.30752	0:Not Recurred	Positive	1	Positve	Mucinous	2	0	109.033	3.05	25	109.033	0:LIVING	YES	2	0	0	0	0	0	1		-0.1147
MB-0188	9.15262	1:Recurred	Negative	8	Positve	Lobular	2	2	14	4.09	45	31.3	1:DECEASED	NO	2	0	0	8	0	0	0		-0.8255
MB-0189	2.61504	1:Recurred	Positive	2	Positve	Ductal/NST	3	6	1.33333	6.096	48	9.06667	1:DECEASED	YES	4	2	0	0	0	0	0		-1.153
MB-0191	2.61504	0:Not Recurred	Negative	2	Negative	Ductal/NST	3	0	15.3	4.05	25	15.3	1:DECEASED	NO	2	0	0	0	0	1	0		0.922
MB-0192	2.61504	0:Not Recurred	Positive	2	Positve	Mixed	1	0	144.633	2.026	13	144.633	0:LIVING	YES	1	0	0	0	0	0	1		-1.1533
MB-0193	1.30752	0:Not Recurred	Positive	1	Positve	Ductal/NST	3	7	19	6.038	19	19	0:LIVING	NO		0	0	1	0	0	0		-0.1165
MB-0194	6.53759	0:Not Recurred	Positive	5	Positve	Ductal/NST	2	6	91.6	5.042	21	91.6	0:LIVING	YES	2	0	0	3	0	0	0		-1.3777
MB-0195	2.61504	1:Recurred	Positive	2	Positve	Ductal/NST	3	21	93.6667	6.056	28	146	0:LIVING	YES	2	0	1	1	0	0	0		0.2006
MB-0197	2.61504	0:Not Recurred	Positive	2	Positve	Ductal/NST	3	2	70.7333	5.048	24	70.7333	0:LIVING	YES	2	0	0	2	0	0	0		-0.0377
MB-0198	3.92255	0:Not Recurred	Positive	3	Positve	Ductal/NST	3	4	144.767	6.036	18	144.767	0:LIVING	YES	2								0.2276
MB-0199	1.30752	0:Not Recurred	Positive	1	Positve	Mixed	3	1	144.4	5.038	19	144.4	0:LIVING	YES	2	0	1	0	0	0	0		-0.684
MB-0200	1.30752	1:Recurred	Negative	1	Negative	Medullary	3	0	130.867	4.076	38	130.867	1:DECEASED	NO	2	0	0	1	0	0	0		-0.1283
MB-0201	5.23007	0:Not Recurred	Negative	4	Negative	Ductal/NST	3	0	125.7	4.04	20	125.7	0:LIVING	NO	1	0	1	1	0	2	0		-0.2813
MB-0202	3.92255	0:Not Recurred	Positive	3	Positve	Ductal/NST	3	1	128.367	5.06	30	128.367	0:LIVING	YES	2	0	1	2	0	0	0		0.317
MB-0203	2.61504	0:Not Recurred	Positive	2	Positve	Ductal/NST	3	1	58.7667	5.05	25	58.7667	1:DECEASED	YES	2	0	1	0	0	1	0		-0.342
MB-0204	3.92255	1:Recurred	Positive	4	Positve	Ductal/NST	1	0	24.2333	2.02	10	24.3	1:DECEASED	YES	1	0	0	1	0	0	1		-0.6772
MB-0205	1.30752	0:Not Recurred	Positive	1	Positve	Lobular	2	0	144.467	3.052	26	144.467	0:LIVING	YES	2								-0.7859
MB-0206	9.15262	0:Not Recurred	Negative	7	Negative	Medullary	3	2	141.167	5.07	35	141.167	0:LIVING	NO	2	0	3	3	0	0	1		-0.2242
MB-0207	7.84511	0:Not Recurred	Positive	6	Positve	Mixed	2	2	173.633	4.056	28	173.633	0:LIVING	YES		0	0	4	0	0	0		-0.437
MB-0211	2.61504	1:Recurred	Negative	2	Positve	Ductal/NST	3	13	44.8	6.08	40	44.8	1:DECEASED	NO		0	0	2	0	0	0		-0.2803
MB-0214	5.23007	0:Not Recurred	Negative	4	Positve	Ductal/NST	3	0	146.9	4.054	27	146.9	0:LIVING	NO	2	1	1	0	0	0	0		-0.1808
MB-0215	14.3827	0:Not Recurred	Positive	11	Positve	Mixed	2	0	122.2	3.08	40	122.2	0:LIVING	YES	2	1	5	4	0	0	0		0.3074
MB-0218	2.61504	0:Not Recurred	Positive	2	Positve	Ductal/NST	3	2	131.067	5.04	20	131.067	0:LIVING	YES	2	0	0	0	0	1	0		0.6993
MB-0220	1.30752	1:Recurred	Negative	1	Positve	Ductal/NST	3	6	39.8333	6.04	20	39.8333	1:DECEASED	NO	2	0	0	1	0	0	0		-0.6952
MB-0221	10.4601	1:Recurred	Negative	8	Negative	Ductal/NST	3	7	20.2	6.04	20	20.2	1:DECEASED	NO	2	2	0	2	0	1	2		0.1005
MB-0222	7.84511	0:Not Recurred	Positive	6	Positve	Lobular		0	212.7	2.04	20	212.7	0:LIVING	YES	2	0	0	2	1	1	1		-1.4549
MB-0224	10.4601	0:Not Recurred	Positive	8	Positve	Ductal/NST	3	0	176.767	4.05	25	176.767	0:LIVING	YES		1	2	2	0	2	1		-0.3275
MB-0226	5.23007	0:Not Recurred	Positive	4	Positve	Ductal/NST	1	1	57.6333	3.04	20	57.6333	0:LIVING	YES	2	0	1	1	0	0	0		-0.5998
MB-0227	5.23007	0:Not Recurred	Positive	4	Positve	Ductal/NST	2	0	111.867	3.048	24	111.867	0:LIVING	YES	1	1	0	2	0	0	0		-0.6821
MB-0228	1.30752	1:Recurred	Positive	1	Positve	Lobular	1	1	10.8333	3.034	17	10.8333	1:DECEASED	NO	2	0	0	0	0	1	0		-0.8522
MB-0229	6.53759	0:Not Recurred	Positive	5	Positve	Mixed	2	0	71.5	3.038	19	71.5	0:LIVING	YES	1	1	0	1	0	0	2		-0.4835
MB-0230	2.61504	0:Not Recurred	Negative	2		Ductal/NST		0	200.333	1.07	35	200.333	0:LIVING	NO	0	1	0	0	0	0	0		-0.4541
MB-0231	1.30752	0:Not Recurred	Positive	1		Mucinous		0	19.6	1.06	30	19.6	0:LIVING	NO									-0.8228
MB-0232	3.92255	0:Not Recurred	Positive	3	Positve	Ductal/NST	2	0	207.633	3.028	14	207.633	0:LIVING	NO	1	0	1	0	0	0	0		-0.6129
MB-0233	11.7677	0:Not Recurred	Positive	9		Ductal/NST	2	0	72.4333	3.034	17	72.4333	1:DECEASED	YES	1	0	0	4	1	3	1		-1.3162
MB-0234	9.15262	0:Not Recurred	Positive	7	Positve	Mixed		0	94.2333	3.052	26	94.2333	1:DECEASED	YES	2	0	3	2	0	0	0		0.1625
MB-0235	3.92255	1:Recurred	Positive	3	Positve	Ductal/NST	2	1	129.6	4.04	20	142.567	1:DECEASED	YES	2	0	1	1	0	1	0		-1.4514
MB-0236	1.30752	0:Not Recurred	Positive	1	Positve	Ductal/NST	3	0	205.033	4.054	27	205.033	0:LIVING	YES	2	0	0	0	0	1	0		-0.3952
MB-0238	1.30752	0:Not Recurred	Negative	1	Negative	Ductal/NST	3	4	193.167	6.07	35	193.167	0:LIVING	NO	2	0	0	1	0	0	0		0.2048
MB-0239	2.61504	1:Recurred	Positive	2	Positve	Mixed	1	0	85.5667	2.092	46	85.5667	1:DECEASED	YES	3	0	0	1	0	0	0		-1.2406
MB-0241	7.84511	1:Recurred	Positive	6	Positve	Ductal/NST	3	0	73.1333	4.058	29	73.1333	1:DECEASED	NO	2	0	2	2	1	0	0		-0.7234
MB-0242	6.53759	0:Not Recurred	Positive	5		Ductal/NST	2	0	199.1	3.036	18	199.1	0:LIVING	YES	1	2	0	2	1	0	0		-0.4265
MB-0243	5.23007	0:Not Recurred	Positive	4	Positve	Ductal/NST	2	1	149.767	4.044	22	149.767	0:LIVING	YES	2	0	0	1	0	0	0		-1.1339
MB-0244	1.30752	0:Not Recurred	Positive	1	Positve	Ductal/NST	1	0	149.733	2.022	11	149.733	0:LIVING	YES	1	0	1	0	0	0	0		-1.578
MB-0245	16.9977	0:Not Recurred	Positive	13	Positve	Lobular		0	164.7	1.028	14	164.7	0:LIVING	YES	1	1	2	9	0	1	0		-0.9658
MB-0247	5.23007	1:Recurred	Positive	4	Positve	Ductal/NST	2	1	185.6	4.03	15	185.6	0:LIVING	YES	2	1	0	1	0	1	0		-1.0278
MB-0249	2.61504	0:Not Recurred	Negative	2	Negative	Ductal/NST	3	0	188.333	4.022	11	188.333	0:LIVING	NO	1	0	0	0	0	1	1		-0.9251
MB-0253	1.30752	0:Not Recurred	Positive	1	Positve	Ductal/NST	2	0	152.3	3.024	12	152.3	0:LIVING	YES	1	1	0	0	0	0	0		-0.4153
MB-0256	3.92255	1:Recurred	Positive	3	Positve	Ductal/NST	1	0	158.767	2.034	17	200.7	0:LIVING	YES	1	0	1	2	0	0	0		-1.0997
MB-0257	1.30752	1:Recurred	Positive	1	Positve	Ductal/NST	2	0	32.5333	3.05	25	91.7333	1:DECEASED	YES	2	0	0	0	0	1	0		0.0742
MB-0258	9.15262	0:Not Recurred	Positive	7	Positve	Ductal/NST	3	0	86.1333	4.022	11	86.1333	0:LIVING	YES	1	0	1	3	0	0	0		-0.4351
MB-0259	2.61504	1:Recurred	Negative	2	Negative	Ductal/NST	3	9	11.8667	6		11.8667	1:DECEASED	NO	3	0	0	2	0	0	0		-0.2101
MB-0260	1.30752	0:Not Recurred	Positive	1	Positve	Ductal/NST		0	169.833	1.024	12	169.833	1:DECEASED	YES	1	0	0	0	0	1	0		-1.2297
MB-0261	3.92255	1:Recurred	Positive	4	Positve	Ductal/NST	1	6	87.8	4.052	26	90.2333	1:DECEASED	YES	2	0	0	1	0	1	1		-0.1174
MB-0262	2.61504	0:Not Recurred	Positive	2	Positve	Ductal/NST	3	0	182.267	4.052	26	182.267	1:DECEASED	YES	2	0	0	1	0	0	0		0.1075
MB-0263	1.30752	0:Not Recurred	Positive	1	Positve	Mixed		0	176.033	1.054	27	176.033	1:DECEASED	YES	1								-0.7736
MB-0264	5.23007	1:Recurred	Positive	4		Ductal/NST	3	1	43.1	5.062	31	43.1	1:DECEASED	NO		0	1	1	0	1	0		-0.2787
MB-0266	9.15262	0:Not Recurred	Positive	7		Mixed		0	90.6667	1.06	30	90.6667	1:DECEASED	YES	2	1	0	3	0	2	0		-0.8285
MB-0268	10.4601	1:Recurred	Positive	8	Positve	Ductal/NST	3	0	28.5	4.038	19	28.5	1:DECEASED	NO	4	0	1	4	1	1	0		-0.7922
MB-0269	1.30752	0:Not Recurred	Negative	1	Negative	Ductal/NST	3	2	22.2333	5.052	26	22.2333	0:LIVING	NO	2	0	1	0	0	0	0		-1.7953
MB-0270	5.23007	1:Recurred	Positive	4	Positve	Ductal/NST	3	0	141.5	4.028	14	337.033	0:LIVING	NO	2	0	0	2	0	1	0		-0.0301
MB-0272	6.53759	1:Recurred	Positive	5	Positve	Ductal/NST	3	8	122	6.056	28	122	1:DECEASED	NO	1	0	1	1	0	2	1		-0.6019
MB-0273	7.84511	0:Not Recurred	Positive	6	Positve	Ductal/NST	2	3	186.533	4.05	25	186.533	0:LIVING	YES	2	1	0	4	0	0	0		-1.0072
MB-0278	2.61504	1:Recurred	Negative	2	Positve	Ductal/NST	3	3	5.83333	5.106	53	5.83333	1:DECEASED	NO	3	0	0	1	0	1	0		0.0245
MB-0279	1.30752	0:Not Recurred	Positive	1	Positve	Lobular	1	0	192.267	2.042	21	192.267	1:DECEASED	YES	2	0	0	1	0	0	0		-0.7012
MB-0282	1.30752	1:Recurred	Positive	1	Positve	Mixed	3	8	177.567	6.036	18	194.233	0:LIVING	YES	2	0	0	1	0	0	0		-0.7735
MB-0284	2.61504	0:Not Recurred	Negative	2		Ductal/NST		0	0	1		0	0:LIVING	NO		0	0	1	0	1	0		0.509
MB-0285	5.23007	0:Not Recurred	Positive	4	Positve	Ductal/NST	2	14	3.36667	5.056	28	3.36667	0:LIVING	NO	2	0	0	2	0	0	0		-1.4478
MB-0286	1.30752	0:Not Recurred	Positive	1	Positve	Ductal/NST	3	0	192.6	4.046	23	192.6	0:LIVING	NO	2	0	0	0	0	1	0		-1.6924
MB-0287	2.61504	0:Not Recurred	Positive	2	Positve	Ductal/NST	2	1	94.7333	4.038	19	94.7333	1:DECEASED	NO	2	0	1	1	0	0	0		0.8683
MB-0288	2.61504	1:Recurred	Positive	2	Positve	Ductal/NST	2	25	63.8	5.06	30	63.8	1:DECEASED	YES	2	0	0	1	0	0	0		-0.2156
MB-0290	3.92255	0:Not Recurred	Positive	3	Positve	Ductal/NST	1	0	199.533	2.05	25	199.533	0:LIVING	NO		1	0	1	0	0	0		-1.1981
MB-0291	1.30752	1:Recurred	Positive	1	Positve	Ductal/NST	3	1	39.2	5.052	26	39.2	1:DECEASED	YES	2	0	0	1	0	0	0		-0.0503
MB-0292	6.53759	0:Not Recurred	Negative	5	Negative	Ductal/NST	3	1	49.4333	5.11	55	49.4333	1:DECEASED	NO	2	1	0	3	0	0	0		-0.9336
MB-0294	2.61504	0:Not Recurred	Negative	2	Positve	Ductal/NST	2	0	72.9	3.028	14	72.9	0:LIVING	YES	2	0	0	1	0	1	0		-0.4946
MB-0295	5.23007	0:Not Recurred	Positive	4	Positve	Tubular/ cribriform	1	1	164.5	3.018	9	164.5	0:LIVING	YES	2	1	0	2	0	1	0		-0.2795
MB-0301	3.92255	0:Not Recurred	Positive	3	Positve	Ductal/NST	3	2	122.7	5.046	23	122.7	1:DECEASED	YES	2	1	0	1	1	0	0		-0.856
MB-0302	9.15262	1:Recurred	Positive	7	Positve	Lobular	3	5	84.2	6.058	29	84.2	1:DECEASED	YES	2	1	1	2	0	0	0		-1.5916
MB-0303	3.92255	0:Not Recurred	Negative	3	Negative	Ductal/NST	3	0	60.1333	4.022	11	60.1333	0:LIVING	YES	1	1	0	1	0	0	0		-0.8493
MB-0304	1.30752	1:Recurred	Positive	1	Positve	Ductal/NST	3	1	111.533	5.028	14	111.533	1:DECEASED	YES		0	0	0	1	0	0		0.8828
MB-0305	6.53759	1:Recurred	Positive	5	Positve	Ductal/NST	3	6	63.5	6.07	35	63.5	1:DECEASED	YES	2	0	1	3	0	0	1		-0.5881
MB-0306	27.4579	1:Recurred	Positive	21	Positve	Ductal/NST	3	2	38.5	5.07	35	42.9667	1:DECEASED	YES	2	3	4	10	1	1	0		0.2557
MB-0308	2.61504	0:Not Recurred	Positive	2	Positve	Other	1	0	183.267	2.038	19	183.267	0:LIVING	NO	1	1	0	0	0	1	0		-0.0395
MB-0309	3.92255	0:Not Recurred	Positive	3	Positve	Ductal/NST	1	1	42.3333	3.042	21	42.3333	1:DECEASED	YES	2	0	0	1	0	0	1		-0.4414
MB-0311	6.53759	0:Not Recurred	Positive	5	Positve	Ductal/NST	1	0	151.167	2.094	47	151.167	1:DECEASED	YES	2	0	2	1	0	1	0		-0.3198
MB-0313	3.92255	0:Not Recurred	Positive	3	Positve	Ductal/NST	3	1	184.767	5.046	23	184.767	0:LIVING	YES	2	0	0	2	0	1	0		0.1811
MB-0314	5.23007	1:Recurred	Negative	4	Negative	Ductal/NST	3	5	4.43333	6.1	50	4.43333	1:DECEASED	NO	2	1	0	0	0	0	1		-0.997
MB-0315	6.53759	0:Not Recurred	Positive	5	Positve	Ductal/NST	2	3	186.2	4.1	50	186.2	0:LIVING	YES	2	0	1	2	0	0	1		0.0585
MB-0316	5.23007	0:Not Recurred	Negative	4	Negative	Ductal/NST	3	0	182.9	4.06	30	182.9	0:LIVING	NO	2	0	0	4	0	0	0		0.9902
MB-0317	5.23007	0:Not Recurred	Positive	4	Positve	Ductal/NST	3	0	151.667	4.078	39	151.667	1:DECEASED	NO		0	1	1	0	2	0		-0.7728
MB-0318	1.30752	0:Not Recurred	Negative	1	Negative	Other		0	168.7	1.036	18	168.7	0:LIVING	NO	1	0	0	1	0	0	0		0.9607
MB-0319	5.23007	1:Recurred	Positive	4	Positve	Mixed	2	10	39.7	5.064	32	40.7	1:DECEASED	YES	2	0	0	0	1	1	1		0.7726
MB-0320	10.4601	0:Not Recurred	Positive	8	Positve	Mixed	1	0	63.7333	2.034	17	63.7333	0:LIVING	YES	1	3	0	3	0	1	0		-0.9898
MB-0321	3.92255	0:Not Recurred	Positive	3	Positve	Ductal/NST	3	2	174.633	5.06	30	174.633	0:LIVING	YES	2	0	1	1	0	1	0		0.5287
MB-0322	14.3827	0:Not Recurred	Positive	11	Positve	Ductal/NST	2	2	50.5333	4.05	25	50.5333	1:DECEASED	YES	2	0	4	3	1	1	1		0.6315
MB-0324	1.30752	1:Recurred	Positive	1	Positve	Ductal/NST	3	6	74.5667	6.064	32	144.967	1:DECEASED	YES	2	0	0	0	0	1	0		-0.0207
MB-0325	13.0752	0:Not Recurred	Positive	10	Positve	Ductal/NST	3	0	177.533	4.09	45	177.533	0:LIVING	YES	2	1	0	2	2	3	0		1.1571
MB-0326	11.7677	0:Not Recurred	Positive	9	Positve		2	1	193.8	4.24	12				2	0	2	4	1	1	1
MB-0328	11.7677	1:Recurred	Positive	9	Positve		3	2	125.6	5.068	34	125.6	1:DECEASED	YES	2	1	1	4	0	2	1		-0.0784
MB-0329	6.53759	0:Not Recurred	Positive	5	Positve	Ductal/NST	3	3	25.9667	5.06	30				2	1	1	1	1	0	0
MB-0336	1.30752	1:Recurred	Positive	1	Positve	Ductal/NST	3	1	169	5.044	22	170.633	1:DECEASED	YES	2	0	0	1	0	0	0		0.345
MB-0339	2.61504	0:Not Recurred	Positive	2		Mucinous	2	0	26.7333	3.048	24	26.7333	1:DECEASED	NO	2	0	0	2	0	0	0		0.0848
MB-0340	5.23007	0:Not Recurred	Negative	4	Positve	Ductal/NST	3	3	164.733	5.032	16	164.733	0:LIVING	YES	2	0	1	2	0	0	0		-1.4836
MB-0341	2.61504	1:Recurred	Positive	2	Positve		2	3	170	4.052	26	173.9	1:DECEASED	YES	2								-0.1482
MB-0342	3.92255	1:Recurred	Positive	3	Positve	Lobular	2	0	125.333	3.058	29	125.333	1:DECEASED	NO		0	0	1	0	0	1		-1.1111
MB-0343	5.23007	1:Recurred	Positive	5	Positve	Ductal/NST	2	3	87.7667	4.06	30	91.1333	1:DECEASED	YES	2	1	0	3	0	1	0		0.5856
MB-0344	2.61504	0:Not Recurred	Positive	2	Positve	Lobular	2	2	152.933	4.058	29	152.933	0:LIVING	YES	2	0	0	2	0	0	0		-1.1511
MB-0345	7.84511	0:Not Recurred	Positive	6	Positve	Ductal/NST	2	1	72.6667	4.056	28	72.6667	0:LIVING	YES	2	0	0	4	0	1	0		0.2096
MB-0346	10.4601	1:Recurred	Negative	8	Negative	Ductal/NST	3	5	20.4333	6.032	16	20.4333	1:DECEASED	NO	2	0	4	2	0	1	0		-0.0138
MB-0348	3.92255	0:Not Recurred	Positive	3	Positve	Ductal/NST	1	0	122.7	2.044	22	122.7	1:DECEASED	YES	2	1	0	1	0	1	0		-0.2311
MB-0349	3.92255	0:Not Recurred	Positive	3	Positve	Ductal/NST	3	1	146.033	5.06	30	146.033	1:DECEASED	YES	2	0	0	2	0	1	0		-0.5706
MB-0350	10.4601	1:Recurred	Negative	8	Negative	Ductal/NST	3	0	46.0667	5.16	80	46.0667	1:DECEASED	NO	2	0	2	2	0	2	0		1.5139
MB-0352	6.53759	1:Recurred	Negative	5	Positve	Ductal/NST	3	0	46.4	4.026	13	55.2	1:DECEASED	YES	1	0	0	3	1	0	0		-1.3543
MB-0353	6.53759	0:Not Recurred	Positive	5	Positve	Ductal/NST	2	6	41.8333	5.08	40	41.8333	1:DECEASED	YES	2	0	0	2	1	2	0		-0.5469
MB-0354	7.84511	1:Recurred	Negative	6	Negative	Ductal/NST	3	3	11.6	5.034	17	11.6	1:DECEASED	NO	2	0	0	2	0	1	3		-1.6858
MB-0356	5.23007	0:Not Recurred	Positive	4	Positve	Ductal/NST	2	0	213.5	3.032	16	213.5	0:LIVING	NO	2	0	0	2	0	2	0		-0.2524
MB-0358	18.3052	0:Not Recurred	Positive	14	Positve	Ductal/NST	3	2	32.8667	5.052	26	32.8667	0:LIVING	YES	2	0	4	6	1	3	0		0.4003
MB-0360	7.84511	1:Recurred	Positive	6	Positve	Ductal/NST	1	2	132.567	3.1	50	132.567	1:DECEASED	YES	2	1	1	3	0	1	0		-0.0044
MB-0361	9.15262	0:Not Recurred	Negative	7	Negative	Ductal/NST	3	41	15.0667	6.048	24	15.0667	1:DECEASED	NO	2	0	1	5	0	1	0		-0.1717
MB-0362	7.84511	1:Recurred	Positive	6	Positve	Ductal/NST	2	1	47.0333	4.036	18	47.0333	1:DECEASED	YES	2	0	1	2	1	1	1		0.3785
MB-0363	28.7654	1:Recurred	Positive	22	Positve	Mixed	2	7	89.9	5.134	67	89.9	1:DECEASED	NO	4	4	4	9	1	1	1		-0.3837
MB-0364	6.53759	1:Recurred	Positive	5	Positve	Ductal/NST	2	6	131.533	5.1	50	176.6	0:LIVING	YES	3	0	1	2	0	2	0		-1.2422
MB-0365	7.84511	1:Recurred	Positive	6	Positve	Mucinous	2	0	87.2333	3.03	15	87.2333	1:DECEASED	YES	1	0	5	1	0	0	0		0.0727
MB-0366	5.23007	0:Not Recurred	Positive	4	Positve	Mixed	2	0	64.2333	3.044	22	64.2333	0:LIVING	YES	2	0	0	2	0	0	0		0.2068
MB-0367	2.61504	0:Not Recurred	Positive	2	Positve	Mixed	2	0	142.433	3.018	9	142.433	0:LIVING	YES	1	1	0	0	1	0	0		-1.3372
MB-0368	3.92255	1:Recurred	Positive	3	Positve	Ductal/NST	3	10	31.8667	6.062	31	61.9	1:DECEASED	YES	2	1	0	1	0	0	0		0.4703
MB-0369	2.61504	1:Recurred	Positive	2	Positve	Lobular	3	7	141.767	6.054	27	144.333	0:LIVING	YES	2	0	0	1	0	0	0		-0.2538
MB-0370	1.30752	0:Not Recurred	Positive	1	Positve	Ductal/NST	3	16	93.5	6.094	47	93.5	1:DECEASED	YES	2	0	0	0	0	1	0		-0.6408
MB-0371	1.30752	0:Not Recurred	Positive	1	Positve	Ductal/NST	3	6	131.133	6.044	22	131.133	0:LIVING	YES	2	0	0	0	0	1	0		-0.8272
MB-0372	1.30752	1:Recurred	Negative	1	Negative	Ductal/NST	3	0	47.2667	4.036	18	62.7667	1:DECEASED	YES	1	1	0	0	0	0	0		0.5554
MB-0373	2.61504	1:Recurred	Positive	2	Positve	Ductal/NST	3	2	27	5.048	24	27	1:DECEASED	YES	2	0	0	0	0	2	0		0.0679
MB-0374	2.61504	0:Not Recurred	Positive	2	Positve	Ductal/NST	3	15	1.43333	6.05	25	1.43333	0:LIVING	YES	2	0	1	0	0	0	0		0.0848
MB-0375	3.92255	0:Not Recurred	Positive	3	Negative	Ductal/NST	3	1	143.167	5.046	23	143.167	0:LIVING	NO	2	0	2	0	0	0	0		-1.6833
MB-0377	2.61504	0:Not Recurred	Positive	2	Positve	Ductal/NST	2	0	134.367	3.024	12	134.367	0:LIVING	YES	1	0	0	0	0	1	1		-1.2304
MB-0378	16.9977	1:Recurred	Negative	13	Negative	Ductal/NST	3	2	97.3	5.056	28	97.3	1:DECEASED	NO	2	0	2	1	0	2	1		-1.4469
MB-0379	6.53759	1:Recurred	Positive	5	Positve	Ductal/NST	2	1	119.5	4.058	29	135.667	0:LIVING	YES	2	0	2	3	0	0	0		-0.6033
MB-0380	5.23007	0:Not Recurred	Positive	4	Positve	Ductal/NST	3	1	69.3333	5.05	25	69.3333	1:DECEASED	YES	2	0	0	3	0	1	0		1.2066
MB-0381	7.84511	0:Not Recurred	Positive	6	Positve	Ductal/NST	3	0	130.2	4.042	21	130.2	0:LIVING	YES	2	0	0	5	1	0	0		-0.1
MB-0382	3.92255	0:Not Recurred	Positive	3	Positve	Ductal/NST	2	2	136.467	4.044	22	136.467	0:LIVING	YES	2	1	0	1	0	0	0		-0.8172
MB-0383	5.23007	1:Recurred	Positive	4	Positve	Ductal/NST	3	0	85.7333	4.038	19	85.7333	1:DECEASED	YES	1	1	0	0	2	0	0		-0.5878
MB-0384	7.84511	1:Recurred	Positive	6	Positve	Ductal/NST	3	13	56	6.086	43	61.1	1:DECEASED	YES	2	0	1	1	0	2	1		0.0675
MB-0385	1.30752	1:Recurred	Positive	1	Positve	Ductal/NST	3	11	24.9	6.062	31	36.4333	1:DECEASED	YES	2	0	0	0	1	0	0		0.2296
MB-0386	6.53759	1:Recurred	Positive	5	Positve	Ductal/NST	3	8	122.7	6.03	15	138.133	0:LIVING	YES	3	0	0	2	2	0	0		0.337
MB-0388	3.92255	0:Not Recurred	Positive	3	Positve	Ductal/NST	3	3	97.5667	5.056	28	97.5667	0:LIVING	YES	2	1	1	1	0	0	0		-0.5484
MB-0389	1.30752	0:Not Recurred	Positive	1	Positve	Ductal/NST	3	19	96.9667	6.1	50	96.9667	0:LIVING	YES	3	0	0	1	0	0	0		-0.3921
MB-0391	1.30752	0:Not Recurred	Negative	1	Negative	Ductal/NST	3	15	142.467	6.1	50	142.467	0:LIVING	NO	3								2.008
MB-0392	2.61504	1:Recurred	Positive	2	Positve	Ductal/NST	3	2	8.9	5.06	30	38.1333	1:DECEASED	YES	4	0	0	1	1	0	0		0.7563
MB-0393	3.92255	1:Recurred	Positive	3	Positve	Ductal/NST	3	16	8.76667	6.106	53	20.8333	1:DECEASED	YES	3	0	0	2	0	1	0		-0.0532
MB-0394	6.53759	0:Not Recurred	Positive	5	Positve	Mixed	2	0	64.2333	3.04	20	64.2333	0:LIVING	YES	1	1	0	0	0	1	0		-1.198
MB-0395	14.3827	1:Recurred	Negative	11	Negative	Ductal/NST	3	2	26.8333	5.1	50	29	1:DECEASED	NO	2	1	4	3	0	0	0		-1.7313
MB-0396	7.84511	0:Not Recurred	Negative	6	Negative	Ductal/NST	3	0	60.6667	4.054	27	60.6667	0:LIVING	NO	2	0	0	1	0	4	0		1.5925
MB-0397	3.92255	0:Not Recurred	Positive	3	Positve	Tubular/ cribriform	1	0	57.2333	2.022	11	57.2333	0:LIVING	YES	1	0	0	1	0	0	0		0.1695
MB-0398	2.61504	1:Recurred	Positive	2	Positve	Ductal/NST	3	19	38.2333	6.084	42	43.2	1:DECEASED	YES	3	0	0	0	0	1	0		-0.5709
MB-0399	2.61504	1:Recurred	Negative	2	Negative	Ductal/NST	3	11	67.6667	6.09	45	137.1	1:DECEASED	NO	3	0	0	0	0	1	0		-0.4921
MB-0400	2.61504	1:Recurred	Negative	2	Negative	Ductal/NST	3	0	19.0333	4.032	16	22.4667	1:DECEASED	NO	1	0	0	1	0	1	0		0.6854
MB-0401	2.61504	1:Recurred	Negative	3	Negative	Ductal/NST	3	0	20.6667	4.04	20	26.2667	1:DECEASED	NO	1	1	1	0	0	0	0		0.9753
MB-0402	1.30752	0:Not Recurred	Positive	1	Positve	Ductal/NST	1	0	99.7333	2.022	11	99.7333	0:LIVING	YES	1	0	0	0	0	1	0		-1.0937
MB-0404	3.92255	0:Not Recurred	Positive	2	Positve	Ductal/NST	3	1	63.5	5.03	15	63.5	0:LIVING	YES	2	0	0	0	0	2	0		0.172
MB-0406	6.53759	1:Recurred	Positive	5	Positve	Ductal/NST	3	17	32.4	6.36	180	96.9	1:DECEASED	YES	3	0	1	1	0	1	0		0.2899
MB-0410	3.92255	0:Not Recurred	Positive	3	Positve	Lobular	2	0	63	3.04	20	63	0:LIVING	YES	1	1	0	1	0	1	0		-0.9017
MB-0411	3.92255	0:Not Recurred	Positive	3	Positve	Mixed	2	1	139.167	4.036	18	139.167	0:LIVING	YES	2	0	1	1	0	0	0		-0.7797
MB-0412	1.30752	0:Not Recurred	Positive	1	Positve	Ductal/NST	3	1	136.167	5.038	19	136.167	0:LIVING	YES	2								0.7367
MB-0413	3.92255	1:Recurred	Positive	3	Positve	Ductal/NST	3	5	128.667	6.094	47	140.067	0:LIVING	YES	2	0	1	1	0	0	0		-0.0633
MB-0414	9.15262	0:Not Recurred	Negative	7	Negative	Ductal/NST	3	0	76.6333	4.042	21	76.6333	0:LIVING	NO	2	0	1	0	0	0	0		0.0583
MB-0417	2.61504	1:Recurred	Positive	2	Positve	Ductal/NST	2	1	6.26667	4.08	40	6.26667	1:DECEASED	YES	2	1	0	0	0	1	0		0.3431
MB-0418	1.30752	0:Not Recurred	Positive	1	Positve	Ductal/NST	3	1	102.067	5.062	31	102.067	0:LIVING	YES	2	0	0	1	0	0	0		-0.3806
MB-0419	3.92255	0:Not Recurred	Positive	3	Positve	Ductal/NST	2	3	104.3	4.042	21	104.3	1:DECEASED	YES	2	0	1	1	0	0	0		-0.2576
MB-0420	3.92255	0:Not Recurred	Negative	3	Negative	Ductal/NST	3	0	76.7333	4.032	16	76.7333	0:LIVING	NO	1	0	0	2	0	0	0		-1.1989
MB-0421	9.15262	0:Not Recurred	Positive	7	Positve	Ductal/NST	3	0	93	4.048	24	93	1:DECEASED	YES	2	0	3	2	0	0	0		-0.3586
MB-0422	3.92255	0:Not Recurred	Positive	3	Positve	Ductal/NST	2	7	33.8	5.032	16	33.8	1:DECEASED	YES	2	0	0	2	0	0	0		-0.267
MB-0424	0	1:Recurred	Negative	0	Negative	Medullary	3	22	9.83333	6.12	60	9.83333	1:DECEASED	NO	3								-1.6712
MB-0425	2.61504	0:Not Recurred	Positive	2	Positve	Ductal/NST	2	6	24.4	5.044	22	24.4	1:DECEASED	YES	2	0	0	1	0	1	0		-1.4288
MB-0426	3.92255	0:Not Recurred	Positive	3	Positve	Ductal/NST	2	2	131.1	4.084	42	131.1	0:LIVING	YES	2	0	0	0	0	1	0		-1.3443
MB-0427	1.30752	0:Not Recurred	Positive	1	Positve	Lobular	2	15	116.1	5.042	21	116.1	0:LIVING	YES	2								-0.903
MB-0428	2.61504	0:Not Recurred	Positive	2	Positve	Ductal/NST	3	4	55.9333	6.04	20	55.9333	0:LIVING	YES	2	0	1	1	0	0	0		-1.1012
MB-0429	3.92255	0:Not Recurred	Positive	3	Positve	Lobular	3	4	74.4667	6.08	40	74.4667	1:DECEASED	YES	2	0	0	1	0	0	0		0.1422
MB-0431	3.92255	0:Not Recurred	Positive	3	Positve	Lobular	2	2	85.1333	4.114	57	85.1333	0:LIVING	YES	2	0	0	2	1	0	0		0.8113
MB-0434	6.53759	1:Recurred	Positive	5	Positve	Ductal/NST	3	2	24.0667	5.04	20	45.5	1:DECEASED	YES	2	0	1	1	1	1	0		0.3879
MB-0436	2.61504	0:Not Recurred	Negative	2	Negative	Ductal/NST	3	0	75.5	4.026	13	75.5	1:DECEASED	NO	1	0	0	2	0	0	0		-0.8353
MB-0437	3.92255	0:Not Recurred	Positive	3	Positve	Mixed	2	3	90.5667	4.03	15	90.5667	0:LIVING	YES	2	0	1	0	0	2	0		-0.0809
MB-0438	1.30752	0:Not Recurred	Negative	1	Negative	Ductal/NST	3	1	135.167	5.05	25	135.167	0:LIVING	NO	2	0	0	0	0	1	0		4.4194
MB-0439	1.30752	0:Not Recurred	Positive	1	Positve	Mucinous	2	0	112.133	3.03	15	112.133	0:LIVING	YES	1	0	0	1	0	0	0		0.4145
MB-0440	6.53759	0:Not Recurred	Positive	5	Positve	Ductal/NST	3	1	100.833	5.052	26	100.833	0:LIVING	YES	2	0	0	4	0	0	0		0.2868
MB-0442	5.23007	1:Recurred	Positive	4	Positve	Ductal/NST	2	1	103.467	4.034	17	103.467	1:DECEASED	YES	2	0	0	0	0	1	0		-1.8926
MB-0443	2.61504	0:Not Recurred	Positive	2	Positve	Ductal/NST	2	0	45.0333	3.052	26	45.0333	0:LIVING	YES	2	0	1	1	0	0	0		-1.2202
MB-0445	1.30752	0:Not Recurred	Positive	1	Positve	Ductal/NST	2	1	132.533	4.046	23	132.533	0:LIVING	YES	2								-0.476
MB-0446	5.23007	0:Not Recurred	Negative	4	Negative	Ductal/NST	3	0	72.2667	4.048	24	72.2667	0:LIVING	NO	2	1	0	1	0	1	0		-0.7918
MB-0449	3.92255	0:Not Recurred	Positive	3	Positve	Ductal/NST	1	2	112.567	3.07	35	112.567	0:LIVING	YES	2	0	0	2	1	0	0		-0.9079
MB-0451	6.53759	0:Not Recurred	Positive	5	Positve	Ductal/NST	1	0	50.0667	2.032	16	50.0667	0:LIVING	YES	1	0	0	1	1	0	1		-0.3019
MB-0452	3.92255	0:Not Recurred	Positive	3	Positve	Ductal/NST	3	0	62.8	4.046	23	62.8	0:LIVING	YES	2	0	1	1	1	0	0		-0.7126
MB-0453	5.23007	1:Recurred	Negative	4	Positve	Ductal/NST	3	6	16.3333	6.2	100	43.1333	1:DECEASED	YES	3	1	1	2	0	0	0		0.2892
MB-0455	5.23007	0:Not Recurred	Positive	4	Positve	Ductal/NST	2	0	99.3333	3.036	18	99.3333	0:LIVING	YES	1	2	1	0	0	0	0		-1.1865
MB-0458	1.30752	1:Recurred	Positive	1	Positve	Ductal/NST	2	2	65.0667	4.1	50	134.5	0:LIVING	YES	2	0	0	1	0	0	0		-0.5164
MB-0459	6.53759	0:Not Recurred	Positive	5	Positve	Ductal/NST	3	2	35.6	5.068	34	35.6	1:DECEASED	YES	3	0	0	3	0	1	0		-0.5984
MB-0462	1.30752	0:Not Recurred	Negative	1	Positve	Ductal/NST	3	0	132.767	4.032	16	132.767	0:LIVING	YES	1	0	0	0	0	1	0		-0.7403
MB-0463	13.0752	1:Recurred	Positive	10	Positve	Ductal/NST	2	0	120.567	3.042	21	120.567	1:DECEASED	YES	1	0	1	6	2	0	0		-0.3825
MB-0464	2.61504	1:Recurred	Negative	2	Negative	Ductal/NST	3	17	19.5333	6.026	13	39.3	1:DECEASED	NO	3	0	0	2	0	0	0		0.0414
MB-0465	1.30752	1:Recurred	Positive	1	Positve	Ductal/NST	3	2	21.8667	5.052	26	28.6	1:DECEASED	YES	2	0	0	1	0	0	0		-0.6164
MB-0466	1.30752	0:Not Recurred	Positive	1	Positve	Ductal/NST	2	4	43.8667	5.14	70	43.8667	0:LIVING	YES	2								-0.4529
MB-0467	3.92255	1:Recurred	Negative	3	Negative	Ductal/NST	3	0	74.4333	4.026	13	105.6	1:DECEASED	NO	1	1	0	1	0	0	0		-0.8629
MB-0468	3.92255	0:Not Recurred	Positive	3	Positve	Ductal/NST	3	4	129.6	6.052	26	129.6	1:DECEASED	YES	2	0	0	2	0	1	0		0.2873
MB-0469	1.30752	0:Not Recurred	Positive	1	Positve	Ductal/NST	3	3	131.267	5.078	39	131.267	0:LIVING	YES	2	0	0	1	0	0	0		-1.6687
MB-0470	5.23007	0:Not Recurred	Negative	4	Positve	Lobular	1	0	88.2333	2.03	15	88.2333	0:LIVING	YES	1	0	0	1	0	2	0		-1.4946
MB-0471	1.30752	0:Not Recurred	Positive	1	Positve	Mucinous	2	0	107.467	3.034	17	107.467	0:LIVING	YES	1								0.27
MB-0472	2.61504	0:Not Recurred	Positive	2	Positve	Lobular		0	27.4	1.022	11	27.4	0:LIVING	NO	0	0	1	1	0	0	0		0.9639
MB-0474	2.61504	1:Recurred	Positive	2	Positve	Ductal/NST	3	3	100.2	5.16	80	111.1	1:DECEASED	YES	3	1	0	1	0	0	0		1.8025
MB-0476	1.30752	0:Not Recurred	Positive	1	Negative	Ductal/NST	3	0	130.433	4.05	25	130.433	0:LIVING	NO	2	0	0	1	0	0	0		-1.2184
MB-0478	1.30752	0:Not Recurred	Positive	1	Positve	Ductal/NST	2	3	132.3	4.046	23	132.3	0:LIVING	YES	2								-0.5179
MB-0479	1.30752	0:Not Recurred	Negative	1	Negative	Ductal/NST	3	0	132.767	4.044	22	132.767	0:LIVING	YES	2	0	0	1	0	0	0		-0.3119
MB-0480	5.23007	0:Not Recurred	Positive	4	Positve	Ductal/NST	3	0	94.5667	4.026	13	94.5667	0:LIVING	YES	1	0	0	1	1	1	0		0.1589
MB-0481	2.61504	1:Recurred	Negative	2	Negative	Ductal/NST	3	0	33.8667	4.038	19	36.4	1:DECEASED	NO	1	1	0	0	0	1	0		0.9294
MB-0482	2.61504	1:Recurred	Negative	2	Negative	Ductal/NST	3	1	15.8667	5.032	16	24.8667	1:DECEASED	NO	2	0	0	2	0	0	0		0.7293
MB-0483	2.61504	1:Recurred	Positive	2	Positve	Ductal/NST	3	2	64.3	5.042	21	74.4667	1:DECEASED	YES	2	1	0	0	0	0	0		1.7432
MB-0484	6.53759	0:Not Recurred	Positive	5	Positve	Ductal/NST	3	3	82.6333	5.044	22	82.6333	0:LIVING	YES	2	0	1	3	0	0	0		-0.2186
MB-0485	5.23007	1:Recurred	Positive	4	Positve	Mixed	3	7	34.3	6.1	50	36.7667	1:DECEASED	YES	3	0	0	0	0	3	0		-0.9644
MB-0486	1.30752	0:Not Recurred	Positive	1	Positve	Ductal/NST	3	0	89.9667	4.064	32	89.9667	0:LIVING	YES	2	0	0	1	0	0	0		-0.5351
MB-0487	1.30752	0:Not Recurred	Positive	1	Positve	Ductal/NST	2	0	86.9	3.03	15	86.9	0:LIVING	NO	1	0	0	0	0	1	0		-0.9798
MB-0489	1.30752	0:Not Recurred	Negative	1	Negative	Ductal/NST	3	0	90.5667	4.02	10	90.5667	0:LIVING	YES	1	0	0	0	0	1	0		-0.274
MB-0490	2.61504	0:Not Recurred	Positive	2	Positve	Ductal/NST	2	10	101.967	5.06	30	101.967	0:LIVING	YES	3								-0.3908
MB-0491	2.61504	0:Not Recurred	Positive	2	Positve	Lobular	2	0	125.8	3.06	30	125.8	0:LIVING	YES	3	0	0	0	2	0	0		-0.2286
MB-0492	1.30752	0:Not Recurred	Positive	1	Positve	Mixed	3	0	81.1333	4.056	28	81.1333	1:DECEASED	YES	2								-0.5047
MB-0494	2.61504	1:Recurred	Negative	2	Negative	Ductal/NST	3	21	19.8333	6.08	40	36.6333	1:DECEASED	NO	3	0	0	2	0	0	0		-1.4666
MB-0495	2.61504	1:Recurred	Negative	2	Positve	Ductal/NST	3	7	44.6667	6.038	19	71.8	1:DECEASED	YES	2	0	1	1	0	0	0		-1.6983
MB-0496	2.61504	0:Not Recurred	Positive	2	Positve	Ductal/NST	1	4	130.9	4.052	26	130.9	0:LIVING	YES	2	0	0	1	0	1	0		-0.6098
MB-0500	1.30752	0:Not Recurred	Negative	1	Positve	Ductal/NST	3	0	67.4667	4.044	22	67.4667	0:LIVING	NO	2								-0.5366
MB-0501	1.30752	0:Not Recurred	Positive	1	Positve	Ductal/NST	3	0	71.5	4.042	21	71.5	0:LIVING	YES	2	0	0	1	0	0	0		-1.056
MB-0503	3.92255	0:Not Recurred	Positive	3	Positve	Ductal/NST	2	0	101.233	3.046	23	101.233	0:LIVING	YES	2	1	0	0	1	1	0		-0.0811
MB-0504	5.23007	1:Recurred	Positive	4	Positve	Ductal/NST	3	0	123.067	4.042	21	130.467	0:LIVING	YES	2	0	0	1	0	2	0		-0.9243
MB-0505	7.84511	0:Not Recurred	Positive	6	Positve	Ductal/NST	1	1	60.7	3.024	12	60.7	0:LIVING	YES	2	0	1	2	1	1	0		-0.9498
MB-0506	2.61504	1:Recurred	Negative	2	Negative	Ductal/NST	3	1	30.3667	5.042	21	45.8	1:DECEASED	NO	2	0	1	0	0	1	0		-0.9324
MB-0507	1.30752	0:Not Recurred	Positive	1	Positve	Ductal/NST	3	0	23.8	4.036	18	23.8	0:LIVING	YES	1	0	0	1	0	0	0		-0.847
MB-0509	2.61504	0:Not Recurred	Positive	2	Positve	Ductal/NST	3	0	115.3	4.022	11	115.3	0:LIVING	YES	1	0	1	0	0	1	0		-0.0364
MB-0511	3.92255	0:Not Recurred	Positive	3	Positve	Ductal/NST	2	0	61.7	3.062	31	61.7	0:LIVING	YES	2	0	0	0	0	1	0		-0.3765
MB-0512	5.23007	0:Not Recurred	Positive	4	Positve	Ductal/NST	1	0	121.533	2.048	24	121.533	0:LIVING	YES	2	1	0	2	0	1	0		-0.338
MB-0513	3.92255	0:Not Recurred	Positive	3	Positve	Ductal/NST	2	1	117.033	4.064	32	117.033	0:LIVING	YES	2	0	1	0	1	0	0		-0.7403
MB-0514	9.15262	0:Not Recurred	Positive	7	Positve		2	1	13.4	4.04	20	13.4	0:LIVING	YES	2	1	0	2	0	2	0		0.2532
MB-0516	3.92255	0:Not Recurred	Negative	3	Negative	Ductal/NST	3	0	114.467	4.03	15	114.467	0:LIVING	NO	1	0	2	1	0	0	0		-1.3551
MB-0517	2.61504	0:Not Recurred	Positive	2	Positve	Ductal/NST	2	0	61.9	3.034	17	61.9	0:LIVING	YES	1								0.9529
MB-0519	1.30752	0:Not Recurred	Positive	1	Positve	Ductal/NST	3	23	110.967	6.13	65	110.967	0:LIVING	YES	3	1	0	0	0	0	0		0.4697
MB-0521	5.23007	0:Not Recurred	Positive	4	Positve	Lobular	2	3	212.2	4.06	30	212.2	0:LIVING	YES	2	0	2	2	0	0	0		-1.2679
MB-0522	9.15262	0:Not Recurred	Negative	7	Negative			0	2.5	2		2.5	0:LIVING	NO	0	0	0	5	0	1	0		-1.5879
MB-0524	11.7677	0:Not Recurred	Positive	9	Positve	Ductal/NST	3	0	80.8333	4.02	10	80.8333	0:LIVING	YES	2	3	2	4	0	0	0		-1.5005
MB-0525	7.84511	0:Not Recurred	Negative	6	Negative	Ductal/NST	3	0	65.8667	4.05	25	65.8667	0:LIVING	NO	2	1	1	1	0	2	0		0.3178
MB-0526	9.15262	0:Not Recurred	Positive	7	Negative	Ductal/NST	3	0	139.633	4.03	15	139.633	1:DECEASED	NO		0	3	4	0	0	0		0.4481
MB-0527	1.30752	1:Recurred	Positive	1	Positve	Ductal/NST	2	2	108.233	4.038	19	109.833	1:DECEASED	YES	2	0	0	1	0	0	0		-0.3349
MB-0528	3.92255	1:Recurred	Positive	3	Positve	Ductal/NST	3	1	177.367	5.052	26	193.967	0:LIVING	YES	2	0	1	2	0	0	0		-0.0591
MB-0529	9.15262	1:Recurred	Positive	7	Positve	Ductal/NST	2	7	48.5333	5.05	25	48.5333	1:DECEASED	YES	4	0	0	1	2	1	1		-0.2672
MB-0531	7.84511	1:Recurred	Positive	6	Negative	Ductal/NST	3	0	39.8333	4.032	16	163.867	0:LIVING	YES	1	0	0	3	1	2	0		-1.1379
MB-0532	6.53759	1:Recurred	Positive	5	Negative	Ductal/NST	3	3	65.0667	5.07	35	143.133	1:DECEASED	YES	2	0	0	2	0	2	1		-0.2471
MB-0534	15.6902	0:Not Recurred	Positive	12	Positve	Ductal/NST	3	2	124.1	5.034	17	124.1	0:LIVING	YES	2	1	1	4	2	3	0		-0.9903
MB-0535	3.92255	1:Recurred	Positive	3	Positve	Ductal/NST	2	0	161.9	3.024	12	199.133	0:LIVING	YES	1	0	0	1	0	0	0		0.5714
MB-0536	2.61504	0:Not Recurred	Positive	2	Positve	Ductal/NST	3	0	147.367	4.04	20	147.367	1:DECEASED	YES	1	0	0	0	0	2	0		0.5953
MB-0537	1.30752	0:Not Recurred	Positive	1	Positve	Ductal/NST	1	1	113.567	3.028	14	113.567	0:LIVING	YES	2	0	0	0	0	1	0		-1.1948
MB-0541	2.61504	0:Not Recurred	Positive	2	Positve	Ductal/NST	3	0	174.267	4.038	19	174.267	0:LIVING	YES	1	0	1	0	0	0	0		0.0654
MB-0542	5.23007	1:Recurred	Positive	4	Positve	Ductal/NST	3	5	48.6	6.046	23	48.6	1:DECEASED	YES	2	0	0	3	0	1	0		0.0459
MB-0544	3.92255	0:Not Recurred	Positive	3	Positve	Ductal/NST	3	1	79.3333	5.104	52	79.3333	1:DECEASED	YES	3	0	0	2	0	1	0		-1.1235
MB-0545	6.53759	0:Not Recurred	Positive	5	Positve	Ductal/NST	3	6	41.1667	6.052	26	41.1667	1:DECEASED	YES	2	0	2	1	0	0	0		0.9686
MB-0547	2.61504	0:Not Recurred	Positive	2	Positve		2	0	187.933	4.48	25				2	0	0	2	0	0	0
MB-0550	5.23007	1:Recurred	Positive	4	Positve	Ductal/NST	2	1	92.2333	4.03	15	132.333	1:DECEASED	NO		1	1	0	0	2	0		-0.2546
MB-0551	2.61504	1:Recurred	Positive	2	Positve	Ductal/NST	2	0	51.9667	3.064	32	51.9667	1:DECEASED	YES	2	0	0	1	0	1	0		-0.7832
MB-0552	5.23007	1:Recurred	Positive	4	Positve	Ductal/NST	3	8	56.2667	6.058	29	68.0667	1:DECEASED	YES	2	2	0	1	0	1	0		-1.3433
MB-0553	2.61504	0:Not Recurred	Positive	2	Positve	Ductal/NST	2	14	85.7333	5.04	20	85.7333	1:DECEASED	YES	2	0	0	0	0	2	0		1.2701
MB-0554	13.0752	0:Not Recurred	Positive	10	Positve	Ductal/NST		0	111.167	2.032	16	111.167	1:DECEASED	YES	1	1	2	2	1	2	0		-0.8358
MB-0558	10.4601	0:Not Recurred	Negative	8	Negative	Ductal/NST	3	0	97.8333	4.056	28	97.8333	1:DECEASED	NO	2	0	1	1	0	2	1		1.5256
MB-0559	3.92255	0:Not Recurred	Positive	3	Positve	Ductal/NST	3	0	161.767	4.05	25	161.767	0:LIVING	YES	2	0	0	1	0	0	0		0.8125
MB-0568	5.23007	0:Not Recurred	Positive	4	Positve	Ductal/NST	2	1	181.467	4.034	17	181.467	0:LIVING	YES	2	0	0	1	0	1	0		-0.6049
MB-0569	3.92255	1:Recurred	Positive	3	Positve	Ductal/NST	3	14	56.5	6.046	23	59.5	1:DECEASED	YES	2	0	1	2	0	0	0		-1.0356
MB-0570	11.7677	1:Recurred	Positive	9	Positve	Ductal/NST	3	0	104.267	4.04	20	272.2	0:LIVING	YES	2	2	2	2	1	0	1		0.4174
MB-0571	11.7677	0:Not Recurred	Positive	9	Positve	Ductal/NST	1	0	149.867	2.04	20	149.867	0:LIVING	YES	1	0	0	3	2	3	0		-0.4474
MB-0573	0	0:Not Recurred	Positive	0	Positve	Ductal/NST	2	0	163.2	3.13	65	163.2	1:DECEASED	YES	0								-0.7063
MB-0574	6.53759	1:Recurred	Positive	6	Positve	Ductal/NST	3	1	9.96667	5.042	21	119.8	0:LIVING	YES	2	0	0	2	0	1	1		0.9903
MB-0575	3.92255	1:Recurred	Positive	3	Positve	Ductal/NST	2	4	78.8667	5.11	55	128.567	0:LIVING	YES	3	0	0	1	0	2	0		-0.7127
MB-0576	6.53759	1:Recurred	Positive	5	Positve	Ductal/NST	3	5	20.0667	6.042	21	31	1:DECEASED	YES	2	0	0	2	2	1	0		-0.5904
MB-0577	3.92255	0:Not Recurred	Positive	3	Positve	Mucinous	2	0	65.4	3.02	10	65.4	0:LIVING	YES	1	0	0	0	1	0	1		-0.0901
MB-0578	2.61504	1:Recurred	Positive	2	Positve	Lobular	2	6	110.1	5.084	42	110.1	0:LIVING	YES	2	0	0	1	0	1	0		-1.0942
MB-0579	3.92255	0:Not Recurred	Positive	3	Positve	Ductal/NST	2	1	92.7667	4.058	29	92.7667	1:DECEASED	YES	2	2	0	0	0	1	0		-0.5509
MB-0580	2.61504	1:Recurred	Positive	2	Positve	Ductal/NST	3	2	59.5	5.08	40	79.3667	1:DECEASED	YES	2	0	0	0	0	1	0		0.9733
MB-0581	6.53759	1:Recurred	Negative	5	Negative	Ductal/NST	3	14	7.6	6.052	26	7.86667	1:DECEASED	NO	2	1	1	0	0	2	1		-1.9585
MB-0582	7.84511	0:Not Recurred	Negative	6	Negative	Lobular	3	0	15.5333	4.06	30	15.5333	1:DECEASED	NO	2	2	0	0	1	1	0		1.0241
MB-0583	3.92255	0:Not Recurred	Positive	3	Positve	Mixed	2	0	62.6333	3.044	22	62.6333	0:LIVING	YES	2	0	0	1	0	1	0		-0.3667
MB-0584	1.30752	0:Not Recurred	Positive	1	Positve	Ductal/NST	3	0	118.2	4.04	20	118.2	0:LIVING	YES	1	0	0	0	1	0	0		0.846
MB-0585	3.92255	1:Recurred	Positive	3	Positve	Ductal/NST	3	1	98.2	5.056	28	115.7	1:DECEASED	YES	2	0	0	3	0	0	0		-0.7796
MB-0586	5.23007	0:Not Recurred	Positive	4	Positve	Lobular	2	1	77.2333	4.13	65	77.2333	1:DECEASED	YES	3	1	0	2	0	0	0		-0.5752
MB-0587	6.53759	0:Not Recurred	Positive	5	Positve	Mixed	2	1	91.2667	4.048	24	91.2667	0:LIVING	YES	2	0	1	1	0	0	0		-0.2303
MB-0588	2.61504	0:Not Recurred	Negative	2	Negative	Ductal/NST	2	0	119.733	3.044	22	119.733	0:LIVING	NO	2	0	0	0	1	1	0		-1.2907
MB-0589	5.23007	1:Recurred	Positive	4	Positve	Mixed	2	25	2.06667	5.07	35	125.8	0:LIVING	YES	4	0	0	2	0	1	0		-0.2124
MB-0590	1.30752	0:Not Recurred	Positive	1	Positve	Ductal/NST	3	15	72.4667	6.06	30	72.4667	1:DECEASED	YES	2	0	0	1	0	0	0		1.2373
MB-0591	2.61504	1:Recurred	Positive	2	Positve	Ductal/NST	3	0	117.767	4.034	17	119.467	1:DECEASED	YES	1	1	0	0	0	0	0		-0.0274
MB-0593	2.61504	1:Recurred	Negative	2	Negative	Lobular	2	13	25.6333	5.18	90	34.6667	1:DECEASED	NO	3	0	0	1	0	0	0		0.2084
MB-0594	7.84511	0:Not Recurred	Positive	6	Positve	Ductal/NST	3	1	44.2333	5.09	45	44.2333	0:LIVING	YES	3	0	0	1	1	1	1		0.2603
MB-0596	6.53759	0:Not Recurred	Positive	5	Positve	Mixed	2	0	107.1	3.032	16	107.1	1:DECEASED	YES	1	0	0	0	0	2	0		-1.1228
MB-0597	3.92255	0:Not Recurred	Positive	3	Positve	Ductal/NST	2	2	113.2	4.034	17	113.2	1:DECEASED	YES	2	0	1	0	0	2	0		-1.032
MB-0598	5.23007	1:Recurred	Positive	4	Positve	Ductal/NST	2	9	72.0667	5.048	24	89.3667	1:DECEASED	YES	2	0	2	0	1	0	0		-0.5937
MB-0599	3.92255	1:Recurred	Positive	3	Positve	Ductal/NST	2	1	52.7667	4.048	24	123.267	0:LIVING	YES	2	0	0	1	1	0	0		-0.6005
MB-0600	2.61504	0:Not Recurred	Positive	2	Positve	Mixed	3	9	111	6.054	27	111	0:LIVING	YES	2	0	0	1	0	0	0		0.4015
MB-0601	2.61504	1:Recurred	Positive	2	Positve	Ductal/NST	3	8	14.3667	6.05	25	29.6667	1:DECEASED	YES	2	0	0	1	0	1	0		-1.1173
MB-0603	9.15262	0:Not Recurred	Positive	7	Positve	Ductal/NST	2	1	121.967	4.042	21	121.967	0:LIVING	YES	2	1	0	0	0	1	0		-0.4361
MB-0605	3.92255	0:Not Recurred	Positive	3	Positve	Lobular	2	0	114.6	3.036	18	114.6	0:LIVING	YES	1	0	0	2	1	0	0		-1.285
MB-0606	0	1:Recurred	Positive	0	Positve	Mixed	2	0	27.4667	3.036	18	27.4667	1:DECEASED	YES	1								-0.6999
MB-0607	6.53759	0:Not Recurred	Positive	5	Positve	Ductal/NST	3	2	87.8333	5.06	30	87.8333	0:LIVING	YES	2	0	0	2	1	1	0		0.1222
MB-0608	13.0752	0:Not Recurred	Negative	10	Negative	Medullary	3	5	63.9667	6.05	25	63.9667	1:DECEASED	NO	2	1	3	3	0	0	0		0.9822
MB-0609	2.61504	1:Recurred	Positive	2	Positve	Ductal/NST	2	2	72.9667	4.028	14	98.7	1:DECEASED	YES	2	1	0	1	0	0	0		-1.0397
MB-0611	3.92255	0:Not Recurred	Positive	4	Positve	Ductal/NST	3	0	104.533	4.048	24	104.533	0:LIVING	YES	2	0	0	3	0	1	0		-1.5111
MB-0613	3.92255	0:Not Recurred	Negative	3	Negative	Other	2	0	48.8	3.12	60	48.8	0:LIVING	NO	3	1	1	0	0	1	0		-0.9933
MB-0614	5.23007	0:Not Recurred	Positive	4	Positve	Ductal/NST	3	1	119.333	5.038	19	119.333	0:LIVING	YES	2	0	0	3	0	0	0		-0.0801
MB-0615	1.30752	0:Not Recurred	Negative	1	Negative	Ductal/NST	2	3	34.7667	4.006	3	34.7667	0:LIVING	NO		0	0	0	0	1	0		-1.7166
MB-0616	6.53759	0:Not Recurred	Positive	5	Positve	Ductal/NST	3	3	29.0333	5.076	38	29.0333	1:DECEASED	YES	2	0	1	2	0	0	0		1.8602
MB-0618	3.92255	0:Not Recurred	Positive	3	Positve	Ductal/NST	2	0	101.9	3.034	17	101.9	0:LIVING	YES	1	0	0	1	0	0	1		-0.3447
MB-0619	1.30752	0:Not Recurred	Positive	1	Positve	Ductal/NST	3	1	94.2333	5.05	25	94.2333	0:LIVING	YES	2	0	0	1	0	0	0		-0.4069
MB-0621	2.61504	0:Not Recurred	Positive	2	Positve	Lobular	2	1	33.5667	4.06	30	33.5667	0:LIVING	YES	2	0	0	0	0	1	0		-0.4558
MB-0624	2.61504	0:Not Recurred	Positive	2	Positve	Ductal/NST	2	1	64.0333	4.032	16	64.0333	0:LIVING	YES	2	0	0	1	0	1	0		-1.0172
MB-0626	7.84511	1:Recurred	Positive	6	Positve	Ductal/NST	3	0	35.5333	4.04	20	35.5333	1:DECEASED	YES	2	0	2	0	2	2	0		-1.1869
MB-0627	3.92255	0:Not Recurred	Negative	3	Negative	Ductal/NST	3	0	0.766667	5.04	20	0.766667	0:LIVING	NO		0	1	1	1	0	0		-2.1818
MB-0630	2.61504	0:Not Recurred	Positive	2	Positve	Ductal/NST	3	0	86.8	4.04	20	86.8	0:LIVING	YES	1	0	1	0	0	0	0		-0.0763
MB-0631	3.92255	1:Recurred	Positive	3	Positve	Ductal/NST	2	1	25.6667	4.05	25	47.4333	1:DECEASED	YES	2	0	0	1	0	1	1		-0.8994
MB-0632	5.23007	0:Not Recurred	Positive	4	Positve	Ductal/NST	2	0	56.5	3.04	20	56.5	0:LIVING	YES	1	0	0	1	0	2	0		-0.8266
MB-0636	1.30752	1:Recurred	Positive	1	Positve	Ductal/NST	3	0	32.6333	4.024	12	32.6333	1:DECEASED	YES	1	0	0	1	0	0	0		1.3279
MB-0638	2.61504	0:Not Recurred	Positive	2	Positve	Mixed	2	1	103.767	4.064	32	103.767	1:DECEASED	YES	2	0	0	1	0	1	0		-1.085
MB-0639	3.92255	0:Not Recurred	Negative	3	Negative	Ductal/NST	3	0	75.4	4.036	18	75.4	0:LIVING	NO	1	0	0	2	0	0	0		-0.3594
MB-0640	3.92255	0:Not Recurred	Positive	3	Positve	Ductal/NST	2	0	61.3333	3.026	13	61.3333	0:LIVING	YES	1	0	0	0	0	2	0		-0.3171
MB-0641	0	0:Not Recurred	Positive	0	Positve	Ductal/NST	2	1	102.567	4.028	14	102.567	0:LIVING	YES	2								-0.7023
MB-0642	2.61504	0:Not Recurred	Positive	2	Positve	Ductal/NST	1	0	84.2	2.04	20	84.2	1:DECEASED	NO	1	0	0	0	1	1	0		0.1846
MB-0643	3.92255	0:Not Recurred	Negative	4	Positve	Ductal/NST	3	12	19.7333	6.12	60	19.7333	1:DECEASED	YES	3	1	2	0	0	0	0		-2.2303
MB-0644	2.61504	0:Not Recurred	Positive	2	Positve	Ductal/NST	2	5	93.3	5.06	30	93.3	0:LIVING	YES	3	0	0	0	0	1	0		-1.3232
MB-0646	2.61504	1:Recurred	Positive	2	Positve	Mixed	2	6	15.1667	5.066	33	15.1667	1:DECEASED	YES	2	0	0	1	0	1	0		-1.0865
MB-0649	3.92255	0:Not Recurred	Positive	3	Positve	Ductal/NST	1	4	61.4333	4.016	8	61.4333	0:LIVING	YES	2	0	0	2	0	0	0		-0.8621
MB-0650	3.92255	0:Not Recurred	Positive	3	Positve	Ductal/NST	2	2	25.5333	4.042	21	25.5333	0:LIVING	YES	2	1	0	1	1	0	0		-1.0686
MB-0652	3.92255	1:Recurred	Positive	3	Positve	Ductal/NST	3	1	96.6333	5.042	21	96.6333	1:DECEASED	YES	2	0	0	3	0	0	0		-1.7317
MB-0653	28.7654	1:Recurred	Negative	22	Positve	Lobular	3	2	24.8	5.056	28	24.8	1:DECEASED	YES	2	0	10	8	2	0	0		0.0808
MB-0654	2.61504	0:Not Recurred	Positive	2	Positve	Ductal/NST	1	0	69.4	2.048	24	69.4	0:LIVING	YES	2	0	0	0	2	0	0		-0.6258
MB-0655	5.23007	0:Not Recurred	Positive	4	Positve	Other		0	111.067	1.12	60	111.067	0:LIVING	NO	1	0	1	1	1	0	0		-1.0367
MB-0656	5.23007	1:Recurred	Negative	4	Negative	Ductal/NST	3	0	5.23333	4.2	100	19.0333	1:DECEASED	NO	3	3	0	0	0	0	0		-1.02
MB-0657	6.53759	0:Not Recurred	Positive	5	Positve	Lobular	2	0	30.4333	3.2	100	30.4333	0:LIVING	YES	2	0	0	0	0	1	1		-0.822
MB-0659	2.61504	1:Recurred	Negative	2	Negative	Other	2	0	23.3333	3.09	45	23.3333	1:DECEASED	NO									0.1229
MB-0660	6.53759	1:Recurred	Negative	5	Positve	Ductal/NST	3	22	13.4333	6.32	160	18.9333	1:DECEASED	YES	1	0	1	4	0	0	0		-1.4826
MB-0662	5.23007	1:Recurred	Positive	4	Positve	Ductal/NST	3	0	51.9333	4.028	14	69.8	1:DECEASED	YES	1	1	0	1	0	2	0		0.2385
MB-0663	1.30752	0:Not Recurred	Negative	1	Negative	Ductal/NST	3	0	55.3667	4.032	16	55.3667	0:LIVING	NO	1								0.332
MB-0664	9.15262	1:Recurred	Negative	7	Negative	Ductal/NST	3	10	11.0667	6.168	84	11.0667	1:DECEASED	NO	3	2	0	0	1	0	1		0.3716
MB-0666	1.30752	1:Recurred	Positive	1	Positve	Ductal/NST	3	9	21.4	6.05	25	24.3333	1:DECEASED	YES	2	0	0	0	0	1	0		0.8908
MB-0869	2.61504	0:Not Recurred	Negative	2	Negative	Ductal/NST	3	0	112.4	4.058	29	112.4	1:DECEASED	YES	2	0	0	1	0	1	0		-0.3115
MB-0872	9.15262	0:Not Recurred	Positive	7	Positve	Ductal/NST	2	1	152.067	4.028	14	152.067	1:DECEASED	YES	2	1	1	1	0	1	0		-1.0881
MB-0874	2.61504	1:Recurred	Negative	2	Negative	Ductal/NST	3	0	13.9333	4.078	39	16.6	1:DECEASED	NO	2	0	1	1	0	0	0		-0.3631
MB-0877	5.23007	1:Recurred	Positive	4	Positve	Ductal/NST	3	4	14.4333	6.07	35	14.4333	1:DECEASED	NO	2	0	0	2	1	1	0		0.7899
MB-0880	1.30752	0:Not Recurred	Positive	1	Positve	Ductal/NST	1	0	1.23333	2.06	30	1.23333	0:LIVING	NO	2	0	0	0	1	0	0		-1.7782
MB-0882	1.30752	1:Recurred	Positive	1	Positve	Ductal/NST	3	0	42.3667	4.094	47	42.3667	1:DECEASED	YES	2	0	0	1	0	0	0		-1.2596
MB-0884	6.53759	1:Recurred	Positive	5	Positve	Ductal/NST	3	15	68.2	6.046	23	93.6667	1:DECEASED	YES	2	1	0	0	0	2	1		-0.6909
MB-0891	7.84511	0:Not Recurred	Positive	6	Positve	Ductal/NST	1	2	149.4	3.074	37	149.4	0:LIVING	YES	2	0	1	0	0	2	1		-0.9332
MB-0895	1.30752	0:Not Recurred	Positive	1	Positve	Ductal/NST	3	1	43.1	5.038	19	43.1	1:DECEASED	YES	2	0	0	1	0	0	0		0.6421
MB-0897	36.6105	0:Not Recurred	Positive	28		Ductal/NST	2	1	30.9667	4.092	46	30.9667	1:DECEASED	NO	2	3	10	14	1	0	0		0.6809
MB-0899	5.23007	1:Recurred	Positive	4	Positve	Ductal/NST	2	3	143.9	4.05	25	175.8	0:LIVING	YES	2	0	0	3	0	1	0		-0.7151
MB-0901	3.92255	0:Not Recurred	Negative	3	Negative	Ductal/NST	3	3	136.167	5.066	33	136.167	0:LIVING	NO	2	0	1	1	0	0	0		-1.9577
MB-0904	3.92255	0:Not Recurred	Positive	3	Positve	Ductal/NST	2	1	144.7	4.044	22	144.7	1:DECEASED	YES	2	1	0	2	0	0	0		-0.564
MB-0906	6.53759	1:Recurred	Negative	5	Negative	Mixed	3	0	48.2667	4.056	28	63.8667	1:DECEASED	YES	2	0	1	1	0	2	0		-0.7088
MB-2513	3.92255	1:Recurred	Negative	3	Negative	Ductal/NST	2	0	37.9333	3.04	20	59.7	1:DECEASED	NO	1	0	1	0	0	1	1		-0.8542
MB-2517	9.15262	0:Not Recurred	Negative	7	Negative	Ductal/NST	3	0	268.433	4.03	15	268.433	1:DECEASED	YES	1	1	1	3	0	2	0		-2.8488
MB-2536	7.84511	0:Not Recurred	Positive	6	Positve	Mixed	1	0	47.9	2.03	15	47.9	1:DECEASED	NO	1	0	0	1	0	1	0		-2.5784
MB-2556	1.30752	0:Not Recurred	Negative	1	Positve	Lobular	2	1	220.9	4.04	20	220.9	1:DECEASED	YES	2	0	0	1	0	0	0		-0.6311
MB-2564	13.0752	1:Recurred	Positive	10	Positve	Tubular/ cribriform	1	0	163.367	2.02	10	285.433	0:LIVING	NO	1	1	0	7	2	0	0		-1.4269
MB-2610	7.84511	0:Not Recurred	Positive	6	Positve	Mixed	1	1	280.7	3.05	25	280.7	0:LIVING	YES	2	1	0	0	1	2	0		-1.9085
MB-2613	7.84511	0:Not Recurred	Positive	6	Positve	Ductal/NST	3	0	163.4	4.04	20	163.4	0:LIVING	YES	1	0	2	3	0	0	1		0.8642
MB-2614	5.23007	1:Recurred	Positive	4	Negative	Mixed	1	10	29.4333	4.03	15	64.9333	1:DECEASED	NO	3	0	0	1	0	3	0		-1.6174
MB-2616	3.92255	1:Recurred	Positive	3	Positve	Mixed	2	0	164.933	3.036	18	219.167	1:DECEASED	NO	1	0	0	1	0	0	0		-0.8225
MB-2618	10.4601	1:Recurred	Positive	8	Positve	Ductal/NST	2	0	47.2333	3.032	16	89.1	1:DECEASED	NO	1	0	2	4	0	1	1		-0.7429
MB-2624	7.84511	1:Recurred	Positive	6	Positve	Tubular/ cribriform	1	2	123.133	3.028	14	128.533	0:LIVING	YES	2	1	0	1	0	0	1		-0.8702
MB-2626	3.92255	1:Recurred	Positive	3	Positve	Ductal/NST	3	0	167.267	4.032	16	193.7	0:LIVING	YES	1	0	0	2	0	1	0		-1.7855
MB-2629	2.61504	0:Not Recurred	Positive	2	Positve	Ductal/NST	3	1	279.1	5.03	15	279.1	0:LIVING	YES	2	0	0	1	0	0	0		-0.7422
MB-2632	9.15262	1:Recurred	Negative	7	Negative	Ductal/NST	3	3	12.1667	5.03	15	19.1	1:DECEASED	NO	2	3	0	2	0	2	0		-0.717
MB-2634	0	0:Not Recurred	Positive	0	Positve	Ductal/NST	3	0	274.033	4.02	10	274.033	0:LIVING	YES	1								-0.1756
MB-2642	6.53759	1:Recurred	Positive	5	Negative	Ductal/NST	3	3	17.3333	5.07	35	45.1667	1:DECEASED	NO	2	1	0	3	0	0	0		-0.5062
MB-2643	2.61504	1:Recurred	Negative	2		Ductal/NST	2	0	34.4333	3.006	3	52.9667	1:DECEASED	NO	1	0	0	1	0	1	0		-0.8544
MB-2645	6.53759	1:Recurred	Positive	5	Positve	Ductal/NST	3	6	26.2667	6.054	27	44.7667	1:DECEASED	YES	3	0	0	3	0	0	0		-0.2031
MB-2669	7.84511	1:Recurred	Positive	6	Positve	Ductal/NST	2	0	48.4333	3.048	24	73.7	1:DECEASED	YES	1	2	0	2	0	1	0		-1.0632
MB-2686	6.53759	0:Not Recurred	Positive	5	Positve	Ductal/NST	3	1	177.267	5.034	17	177.267	0:LIVING	YES	2	2	1	1	0	0	0		0.5859
MB-2705	7.84511	0:Not Recurred	Positive	6	Positve	Ductal/NST	2	0	163.733	3.03	15	163.733	0:LIVING	NO	1	0	1	3	0	0	0		0.2104
MB-2708	10.4601	1:Recurred	Positive	8	Positve	Mixed	2	0	73.0667	3.03	15	133.233	1:DECEASED	YES	1	2	0	3	0	1	1		0.0139
MB-2711	2.61504	1:Recurred	Positive	2	Positve	Ductal/NST	2	0	27.9	3.03	15	201.467	0:LIVING	NO	1	1	0	0	0	0	0		0.235
MB-2712	7.84511	1:Recurred	Positive	6	Positve	Mixed	1	1	107.2	3.022	11	234.433	1:DECEASED	YES	2	0	0	1	0	2	1		-0.889
MB-2718	3.92255	0:Not Recurred	Negative	3	Negative	Mixed	2	1	278.267	4.04	20	278.267	0:LIVING	NO	2	0	2	1	0	0	0		-0.9453
MB-2721	5.23007	0:Not Recurred	Positive	4	Negative	Tubular/ cribriform	1	0	251.633	2.018	9	251.633	0:LIVING	NO	1	0	1	0	1	1	0		0.7595
MB-2724	3.92255	1:Recurred	Negative	3	Negative	Ductal/NST	3	0	104.133	4.016	8	108.067	1:DECEASED	NO	1	0	0	2	0	0	1		-0.5864
MB-2725	3.92255	0:Not Recurred	Positive	3	Positve	Ductal/NST	1	3	236.933	3.03	15	236.933	0:LIVING	YES	2	1	0	1	0	0	0		0.0229
MB-2728	9.15262	1:Recurred	Positive	7	Negative	Ductal/NST	3	11	16.1667	6.08	40	51.4	1:DECEASED	NO	3	0	2	2	1	1	0		-1.0682
MB-2730	13.0752	0:Not Recurred	Positive	10	Positve	Ductal/NST	3	4	133.733	6.07	35	133.733	0:LIVING	YES	3	2	2	5	0	0	0		1.1542
MB-2735	7.84511	0:Not Recurred	Positive	6	Negative	Ductal/NST	3	1	274.5	5.024	12	274.5	0:LIVING	NO	2	0	1	2	0	2	1		-0.039
MB-2742	9.15262	1:Recurred	Negative	7	Negative	Ductal/NST	3	3	15.5	5.03	15	24.9	1:DECEASED	NO	2	3	0	1	0	3	0		0.0776
MB-2744	6.53759	1:Recurred	Positive	5	Positve	Lobular	2	0	54.4667	3.06	30	275.633	0:LIVING	YES	1	1	0	1	0	3	0		0.7036
MB-2745	5.23007	1:Recurred	Positive	4	Positve	Mixed	2	1	156.467	4.06	30	168.967	1:DECEASED	YES	2	0	0	0	0	1	1		0.6456
MB-2747	5.23007	0:Not Recurred	Positive	4	Positve	Ductal/NST	1	0	234.333	2.038	19	234.333	1:DECEASED	NO	1	0	0	3	0	0	0		-0.5321
MB-2749	6.53759	0:Not Recurred	Positive	5	Positve	Ductal/NST	1	0	97.7667	2.026	13	97.7667	1:DECEASED	NO	1	0	0	4	0	0	0		-0.5858
MB-2750	7.84511	1:Recurred	Positive	6	Positve	Mixed	1	0	56	2.06	30	145.433	1:DECEASED	NO	1	0	1	2	0	1	0		0.0581
MB-2752	6.53759	1:Recurred	Positive	5	Positve	Mixed	2	0	81.7667	3.07	35	81.9333	1:DECEASED	YES	1	1	0	2	0	0	2		1.6389
MB-2753	7.84511	0:Not Recurred	Negative	6	Negative	Ductal/NST	3	1	274.4	5.074	37	274.4	0:LIVING	NO	2	2	0	1	1	1	0		1.9393
MB-2754	2.61504	1:Recurred	Negative	2	Negative	Lobular	2	0	172.5	3.07	35	203.533	1:DECEASED	YES	1	0	1	0	0	0	0		-0.4396
MB-2758	5.23007	1:Recurred	Negative	4	Negative	Ductal/NST	3	4	32.7333	6.09	45	35	1:DECEASED	NO	3	0	0	0	1	2	1		-1.4923
MB-2760	5.23007	1:Recurred	Positive	4	Positve	Ductal/NST	2	2	87.2	4.03	15	118.033	1:DECEASED	YES	2	0	0	3	0	1	0		-0.2243
MB-2763	9.15262	0:Not Recurred	Positive	7	Positve	Mucinous	2	0	275.6	3.052	26	275.6	0:LIVING	YES	1	0	0	4	1	0	0		-0.3535
MB-2764	2.61504	1:Recurred	Positive	2	Positve	Tubular/ cribriform	2	1	218.667	4.03	15	270.133	1:DECEASED	YES	2	0	0	1	0	1	0		-0.2915
MB-2765	2.61504	0:Not Recurred	Positive	2	Positve	Ductal/NST	3	0	227.867	4.034	17	227.867	1:DECEASED	YES	1	0	0	0	1	1	0		-0.9786
MB-2767	3.92255	0:Not Recurred	Positive	3	Positve	Ductal/NST	3	1	271.333	5.042	21	271.333	0:LIVING	YES	2	0	1	0	0	2	0		-1.7453
MB-2769	5.23007	0:Not Recurred	Positive	4	Positve	Lobular	2	0	160	3.03	15	160	0:LIVING	NO	1	1	1	0	0	0	0		-0.8887
MB-2770	13.0752	0:Not Recurred	Positive	10	Positve	Lobular	2	5	274.367	5.09	45	274.367	0:LIVING	YES	3	2	0	5	1	1	0		-0.7219
MB-2771	9.15262	1:Recurred	Negative	7	Positve	Ductal/NST	3	0	41.0333	4.032	16	44.8333	1:DECEASED	YES	1	1	0	4	0	0	0		0.3653
MB-2772	7.84511	0:Not Recurred	Positive	6	Positve	Mixed	3	0	150.733	4.034	17	150.733	1:DECEASED	YES	1	0	0	4	0	1	0		-0.9544
MB-2774	3.92255	0:Not Recurred	Positive	3	Positve	Ductal/NST	2	7	131.667	5.07	35	131.667	1:DECEASED	YES	3	0	0	1	2	0	0		-1.4525
MB-2778	7.84511	1:Recurred	Positive	6	Positve	Ductal/NST	2	1	120.7	4.034	17	181.233	1:DECEASED	YES	2	1	0	2	0	0	0		-0.4848
MB-2779	7.84511	1:Recurred	Positive	6	Positve	Ductal/NST	2	0	161.467	3.04	20	275.233	0:LIVING	NO	1	1	0	3	0	1	0		0.2627
MB-2781	2.61504	0:Not Recurred	Positive	2	Positve	Ductal/NST	2	1	40.4333	4.06	30	40.4333	1:DECEASED	YES	2	0	0	1	0	1	0		-1.289
MB-2786	6.53759	1:Recurred	Positive	5	Positve	Ductal/NST	3	3	42.8333	5.056	28	68.2667	1:DECEASED	YES	2	0	2	2	0	1	0		-0.4479
MB-2790	10.4601	1:Recurred	Positive	8	Positve	Mixed	2	0	13.0333	3.05	25	116.933	0:LIVING	NO	1	0	0	2	0	2	3		-1.235
MB-2791	15.6902	0:Not Recurred	Positive	12	Positve	Ductal/NST	2	0	271.933	3.034	17	271.933	0:LIVING	NO	1	1	1	3	1	3	1		-0.2566
MB-2792	2.61504	1:Recurred	Positive	2	Positve	Ductal/NST	2	1	87.4	4.07	35	110.767	1:DECEASED	YES	2	0	0	2	0	0	0		0.0269
MB-2793	3.92255	0:Not Recurred	Positive	3	Positve	Ductal/NST	2	0	267.233	3.05	25	267.233	0:LIVING	YES	1	0	0	1	0	0	0		-0.2861
MB-2795	3.92255	0:Not Recurred	Positive	3	Positve	Ductal/NST	2	0	272.1	3.024	12	272.1	0:LIVING	NO	1	0	0	2	0	0	0		-2.0004
MB-2796	6.53759	1:Recurred	Positive	5	Positve	Mixed	3	1	18.4667	5.04	20	87.7	1:DECEASED	YES	2	0	1	1	1	0	2		-1.13
MB-2797	5.23007	0:Not Recurred	Positive	4	Positve	Mixed	1	0	252.967	2.03	15	252.967	0:LIVING	NO	1	0	1	1	0	2	0		0.7101
MB-2801	10.4601	0:Not Recurred	Positive	8	Positve	Ductal/NST	2	1	271.267	4.026	13	271.267	0:LIVING	YES	2	0	0	6	1	1	0		-1.502
MB-2803	5.23007	1:Recurred	Positive	4	Positve	Ductal/NST	2	0	74.0667	3.036	18	85.8667	1:DECEASED	NO	1	1	0	3	0	0	0		-0.4903
MB-2814	5.23007	0:Not Recurred	Positive	4	Positve	Ductal/NST	2	0	231.033	3.026	13	231.033	1:DECEASED	NO	1	0	0	2	0	0	0		-0.198
MB-2815	2.61504	0:Not Recurred	Positive	2	Positve	Mixed	1	0	257.567	2.044	22	257.567	0:LIVING	NO	1	0	0	0	0	2	0		0.1944
MB-2819	5.23007	0:Not Recurred	Positive	4	Positve	Mixed	1	0	270.567	2.038	19	270.567	0:LIVING	NO	1	0	0	1	0	1	0		-1.1823
MB-2820	7.84511	0:Not Recurred	Positive	6	Positve	Ductal/NST	3	0	254.633	4.036	18	254.633	0:LIVING	YES	1	1	1	3	0	0	0		0.3595
MB-2821	7.84511	0:Not Recurred	Negative	6	Negative	Metaplastic		0	136.067	1.032	16	136.067	1:DECEASED	NO	1	1	0	4	0	1	0		-2.1167
MB-2823	6.53759	0:Not Recurred	Positive	5	Positve	Mixed	3	0	269.9	4.022	11	269.9	0:LIVING	YES	1	0	0	4	0	0	0		-1.5516
MB-2827	5.23007	0:Not Recurred	Negative	4	Negative	Ductal/NST	3	1	235.667	5.022	11	235.667	0:LIVING	NO	2	0	1	1	0	0	2		-0.6876
MB-2833	6.53759	0:Not Recurred	Negative	5	Negative	Medullary	3	2	259.767	5.046	23	259.767	0:LIVING	NO	2	0	1	3	0	1	0		-0.626
MB-2834	10.4601	0:Not Recurred	Negative	8	Positve	Ductal/NST	2	1	153.833	4.018	9	153.833	1:DECEASED	NO	1	1	1	2	3	1	0		0.1621
MB-2835	7.84511	0:Not Recurred	Positive	6	Positve	Ductal/NST	3	0	55.0333	4.04	20	55.0333	1:DECEASED	YES	1	1	0	1	2	2	0		-0.6973
MB-2838	15.6902	0:Not Recurred	Positive	12	Positve	Ductal/NST	2	0	270.3	3.054	27	270.3	0:LIVING	YES	1	1	1	8	0	1	0		-1.6137
MB-2840	7.84511	0:Not Recurred	Positive	6	Positve	Lobular	2	0	269	3.028	14	269	0:LIVING	NO	1	0	1	1	1	1	0		-0.6334
MB-2842	14.3827	1:Recurred	Negative	11	Negative	Ductal/NST	3	1	19.1667	5.054	27	19.7333	1:DECEASED	NO	2	5	0	3	1	0	1		0.6612
MB-2843	5.23007	0:Not Recurred	Positive	4	Positve	Ductal/NST	2	0	231.533	3.026	13	231.533	1:DECEASED	NO	1	0	3	1	0	0	0		-1.4786
MB-2844	10.4601	0:Not Recurred	Positive	8	Positve	Ductal/NST	3	0	146.733	4.038	19	146.733	0:LIVING	YES	1	0	2	1	0	2	1		-0.6414
MB-2845	6.53759	0:Not Recurred	Positive	5	Positve	Lobular	2	0	264.767	3.028	14	264.767	0:LIVING	NO	1	0	0	1	0	3	0		-1.1612
MB-2846	7.84511	1:Recurred	Positive	6	Negative	Ductal/NST	2	0	76.0667	3.01	5	149.7	1:DECEASED	NO	1	0	1	2	1	2	0		-1.5423
MB-2847	11.7677	1:Recurred	Negative	9	Positve	Ductal/NST	3	18	16.2667	6.07	35	39.5333	1:DECEASED	YES	3	2	2	1	1	1	0		0.145
MB-2848	7.84511	0:Not Recurred	Positive	6	Positve	Ductal/NST	2	1	227.733	4.03	15	227.733	1:DECEASED	YES	2	0	0	4	0	0	0		-1.2698
MB-2849	5.23007	1:Recurred	Negative	4	Negative	Ductal/NST	3	0	21.3	4.052	26	43.2	1:DECEASED	YES	1	1	0	0	0	0	0		-0.8971
MB-2850	6.53759	1:Recurred	Negative	5	Negative	Ductal/NST	3	11	8.43333	6.062	31	9.43333	1:DECEASED	NO	3	1	0	2	0	2	0		-1.9514
MB-2851	6.53759	1:Recurred	Positive	5	Positve	Mixed	3	0	93.1333	4.032	16	159	1:DECEASED	YES	1	1	0	2	0	1	1		-1.9012
MB-2853	9.15262	0:Not Recurred	Positive	7	Positve	Mucinous	2	0	269.633	3.046	23	269.633	0:LIVING	NO	1	1	0	3	0	2	0		-0.6785
MB-2854	6.53759	0:Not Recurred	Positive	5	Positve	Lobular	2	0	270.433	3.044	22	270.433	0:LIVING	YES	1	0	0	1	2	1	0		0.2859
MB-2857	6.53759	0:Not Recurred	Negative	5	Negative	Ductal/NST	3	1	250.667	5.044	22	250.667	0:LIVING	NO	2	0	0	2	0	0	0		-1.1269
MB-2858	2.61504	0:Not Recurred	Positive	2	Positve	Mixed	3	0	141.567	4.052	26	141.567	1:DECEASED	YES	1	0	1	0	0	1	0		0.1666
MB-2863	7.84511	0:Not Recurred	Positive	6	Positve	Mucinous	1	1	258.333	3.04	20	258.333	0:LIVING	YES	2	0	0	3	0	1	1		-0.1572
MB-2867	5.23007	1:Recurred	Positive	4	Positve	Ductal/NST	1	2	119.5	3.04	20	269.333	0:LIVING	YES	2	2	1	0	0	0	0		-0.876
MB-2895	7.84511	1:Recurred	Negative	6	Negative	Ductal/NST	3	0	186.533	4.03	15	196.567	1:DECEASED	YES	1	1	1	1	0	3	0		-1.3052
MB-2896	6.53759	0:Not Recurred	Positive	5	Positve	Ductal/NST	2	0	237.367	3.026	13	237.367	1:DECEASED	NO	1	0	0	1	1	1	1		-0.8239
MB-2900	5.23007	1:Recurred	Positive	4	Positve	Lobular	2	9	19.2333	5.05	25	20.6667	1:DECEASED	YES	3	0	2	0	0	1	1		-1.2223
MB-2901	3.92255	1:Recurred	Positive	3	Positve	Ductal/NST	2	0	63.6	3.05	25	218.3	1:DECEASED	YES	1	0	0	0	0	1	0		-0.734
MB-2904	7.84511	1:Recurred	Negative	6	Negative	Ductal/NST	3	1	104.033	5.05	25	125.6	1:DECEASED	NO	2	1	1	0	2	1	0		-1.7425
MB-2912	6.53759	0:Not Recurred	Negative	5	Negative	Ductal/NST	3	5	267.4	6.04	20	267.4	0:LIVING	NO	3	0	0	3	0	0	1		0.2509
MB-2916	7.84511	0:Not Recurred	Positive	6	Positve	Tubular/ cribriform	1	0	266.933	2.032	16	266.933	0:LIVING	NO	1	1	0	4	0	0	0		-0.9683
MB-2917	5.23007	1:Recurred	Negative	4	Negative	Ductal/NST	3	2	31.9333	5.06	30	31.9333	1:DECEASED	NO	2	0	2	0	0	2	0		-0.1022
MB-2919	6.53759	0:Not Recurred	Positive	5	Positve	Mucinous	1	0	240.033	2.04	20	240.033	1:DECEASED	NO	1	0	0	1	0	1	0		-0.3189
MB-2922	10.4601	1:Recurred	Negative	8	Negative	Ductal/NST	3	8	14.2	6.05	25	14.4	1:DECEASED	NO	3	1	2	3	0	0	1		-0.8122
MB-2923	7.84511	1:Recurred	Negative	6	Negative	Ductal/NST	3	5	11.5333	6.074	37	14.1	1:DECEASED	NO	3	2	1	0	1	2	0		0.0495
MB-2927	1.30752	1:Recurred	Positive	1	Positve	Mixed	1	0	71.8333	2.026	13	263.7	1:DECEASED	NO	1	0	0	0	0	1	0		0.0125
MB-2929	7.84511	0:Not Recurred	Negative	6	Negative	Ductal/NST	2	1	262.867	4.04	20	262.867	1:DECEASED	NO	2	0	0	4	1	0	0		-0.9788
MB-2931	13.0752	1:Recurred	Positive	10	Positve	Ductal/NST	2	0	13.7	3.034	17	228.1	1:DECEASED	NO	1	0	0	3	1	2	0		-1.1866
MB-2932	3.92255	0:Not Recurred	Positive	3	Positve	Ductal/NST	3	0	108.433	4.036	18	108.433	0:LIVING	YES	1	0	1	1	1	0	0		0.098
MB-2933	5.23007	0:Not Recurred	Positive	4	Positve	Tubular/ cribriform	1	0	161.933	2.03	15	161.933	1:DECEASED	NO	1	0	1	1	1	0	1		-0.8889
MB-2939	5.23007	0:Not Recurred	Positive	4	Positve	Ductal/NST	3	1	101.267	5.034	17	101.267	1:DECEASED	YES	2	0	0	2	1	1	0		-0.519
MB-2944	9.15262	1:Recurred	Positive	7	Negative	Mixed	3	0	26.4	4.054	27	27.2	1:DECEASED	YES	1	1	0	4	0	1	0		-0.6182
MB-2947	3.92255	0:Not Recurred	Positive	3	Positve	Ductal/NST	2	0	112	3.03	15	112	0:LIVING	NO	1	1	0	1	1	0	0		-1.1586
MB-2951	7.84511	1:Recurred	Positive	6	Positve	Ductal/NST	2	0	99.0667	3.03	15	263.367	0:LIVING	NO	1	0	0	3	0	2	0		-1.1415
MB-2952	11.7677	0:Not Recurred	Positive	9	Positve	Tubular/ cribriform	1	0	189.1	2.024	12	189.1	1:DECEASED	NO	1	1	1	1	0	2	1		0.1124
MB-2953	5.23007	1:Recurred	Positive	4	Positve	Ductal/NST	2	0	15.1667	3.036	18	30.1333	1:DECEASED	NO	1	1	0	1	0	2	0		-0.914
MB-2954	13.0752	1:Recurred	Positive	10	Positve	Ductal/NST	2	3	5.3	4.06	30	5.5	1:DECEASED	YES	2	2	0	2	0	4	0		-0.3164
MB-2957	5.23007	0:Not Recurred	Negative	4	Negative	Ductal/NST	3	2	262.133	5.06	30	262.133	0:LIVING	NO	2	1	1	2	0	0	0		-2.2784
MB-2960	7.84511	0:Not Recurred	Positive	6	Positve	Ductal/NST	3	0	222.2	4.05	25	222.2	1:DECEASED	YES	1	0	0	2	0	2	0		0.294
MB-2963	6.53759	1:Recurred	Negative	5	Positve	Mixed	2	4	186.8	5.02	10	227.833	1:DECEASED	YES	3	0	2	3	0	0	0		-0.4182
MB-2964	10.4601	1:Recurred	Positive	8	Positve	Ductal/NST	3	7	9.6	6.06	30	9.6	1:DECEASED	YES	3	2	0	3	0	2	0		-0.1974
MB-2966	7.84511	0:Not Recurred	Positive	6	Positve	Ductal/NST	3	2	265	5.036	18	265	0:LIVING	YES	2	2	0	2	0	1	0		-1.2617
MB-2969	10.4601	0:Not Recurred	Positive	8	Positve	Ductal/NST	2	0	172.9	3.026	13	172.9	1:DECEASED	NO	1	1	0	3	0	3	0		-1.4227
MB-2970	11.7677	1:Recurred	Positive	9	Positve	Mixed	2	2	224.933	4.05	25	252.867	1:DECEASED	YES	2	0	2	2	2	0	0		-0.9986
MB-2971	13.0752	1:Recurred	Positive	10	Positve	Ductal/NST	2	2	191.6	4.03	15	264.233	0:LIVING	YES	2	0	0	6	0	3	0		-1.001
MB-2977	7.84511	0:Not Recurred	Positive	6	Positve	Ductal/NST	1	0	110.6	2.03	15	110.6	1:DECEASED	NO	1	2	0	2	0	1	0		-0.3503
MB-2983	5.23007	0:Not Recurred	Positive	4	Positve	Ductal/NST	2	1	180.833	4.03	15	180.833	1:DECEASED	YES	2	0	1	2	1	0	0		-0.4298
MB-2984	6.53759	0:Not Recurred	Positive	5	Positve	Ductal/NST	3	0	261.2	4.04	20	261.2	0:LIVING	YES	1	0	1	3	0	1	0		-0.5748
MB-2990	7.84511	0:Not Recurred	Positive	6	Positve	Mixed	1	0	260	2.03	15	260	0:LIVING	NO	1	0	1	2	0	0	1		0.9416
MB-2993	5.23007	0:Not Recurred	Negative	4	Negative	Ductal/NST	3	0	187.033	4.04	20	187.033	0:LIVING	YES	1	0	0	2	0	1	0		0.0233
MB-2994	3.92255	0:Not Recurred	Positive	3	Positve	Ductal/NST	3	1	254.5	5.036	18	254.5	0:LIVING	YES	2	0	0	1	0	1	1		-0.3475
MB-2996	5.23007	0:Not Recurred	Positive	4	Positve	Ductal/NST	3	0	191.233	4.032	16	191.233	0:LIVING	YES	1	0	0	3	0	0	1		-0.0728
MB-2999	10.4601	0:Not Recurred	Positive	8	Positve	Ductal/NST	3	0	262	4.024	12	262	0:LIVING	YES	1	1	0	4	0	3	0		0.5732
MB-3001	9.15262	0:Not Recurred	Negative	7	Negative	Ductal/NST	3	1	263.233	5.024	12	263.233	0:LIVING	NO	2	1	0	2	1	1	1		-1.3447
MB-3002	6.53759	0:Not Recurred	Positive	5	Positve	Lobular	2	1	140.567	4.06	30	140.567	1:DECEASED	YES	2	0	0	4	0	0	0		-0.4342
MB-3005	7.84511	0:Not Recurred	Positive	6	Positve	Ductal/NST	2	0	253.067	3.046	23	253.067	0:LIVING	NO	1	1	0	3	0	1	1		-1.0351
MB-3006	7.84511	1:Recurred	Positive	6	Positve	Ductal/NST	2	6	10.1	5.04	20	15.7	1:DECEASED	YES	3	0	0	3	1	2	0		-0.6942
MB-3007	2.61504	1:Recurred	Positive	2	Positve	Ductal/NST	2	0	93.8667	3.024	12	114.9	1:DECEASED	NO	1	0	0	1	0	1	0		0.2684
MB-3008	2.61504	0:Not Recurred	Positive	2	Positve	Mixed	1	0	149.6	2.024	12	149.6	0:LIVING	NO	1	1	0	0	0	0	0		-0.8805
MB-3013	3.92255	1:Recurred	Positive	3	Positve	Ductal/NST	1	1	122.133	3.046	23	238.367	0:LIVING	YES	2	0	0	2	0	1	0		-1.0018
MB-3014	6.53759	0:Not Recurred	Negative	5	Negative	Ductal/NST	3	1	262.633	5.03	15	262.633	0:LIVING	NO	2	0	0	1	1	1	1		-1.2126
MB-3016	15.6902	0:Not Recurred	Positive	12	Positve	Ductal/NST	3	0	258.867	4.02	10	258.867	0:LIVING	YES	1	0	5	1	1	1	1		-2.4572
MB-3021	11.7677	0:Not Recurred	Positive	9	Positve	Lobular	3	1	217.567	5.044	22	217.567	1:DECEASED	YES	1	1	0	2	1	3	1		0.3063
MB-3025	2.61504	0:Not Recurred	Negative	2	Negative	Ductal/NST	3	1	256	5.026	13	256	0:LIVING	NO	2	0	0	1	0	0	0		-0.0735
MB-3026	3.92255	0:Not Recurred	Positive	3	Positve	Ductal/NST	3	0	261.2	4.044	22	261.2	0:LIVING	YES	2	0	0	3	0	0	0		-0.3611
MB-3028	7.84511	1:Recurred	Positive	6	Positve	Ductal/NST	3	0	34.1333	4.034	17	42.5667	1:DECEASED	YES	1	1	0	2	0	2	1		-0.237
MB-3031	5.23007	1:Recurred	Positive	4	Negative	Medullary	3	2	34.7333	5.042	21	35.6333	1:DECEASED	NO	2	0	0	0	2	2	0		0.769
MB-3032	11.7677	0:Not Recurred	Positive	9	Positve	Ductal/NST	1	0	250.133	2.03	15	250.133	0:LIVING	NO	1	0	0	5	0	2	0		-1.1984
MB-3033	1.30752	1:Recurred	Positive	1	Positve	Ductal/NST	2	0	66.1667	3.038	19	70.4	1:DECEASED	YES	1	0	0	0	0	0	1		-1.9927
MB-3035	10.4601	0:Not Recurred	Positive	8	Positve	Ductal/NST	2	0	260.733	3.044	22	260.733	0:LIVING	YES	1	0	0	4	0	2	0		-0.3904
MB-3037	6.53759	0:Not Recurred	Positive	5	Positve	Mixed	2	0	98.8333	3.026	13	98.8333	0:LIVING	NO	1	0	0	1	0	0	0		-0.1858
MB-3046	6.53759	0:Not Recurred	Negative	5	Negative	Ductal/NST	3	0	73.8333	4.07	35	73.8333	1:DECEASED	YES	1	1	0	0	2	0	1		-0.8312
MB-3049	5.23007	0:Not Recurred	Positive	4	Positve	Lobular	2	0	259.967	3.032	16	259.967	0:LIVING	NO	1	1	0	2	0	1	0		-0.236
MB-3050	7.84511	0:Not Recurred	Positive	6	Positve	Ductal/NST	3	0	255.1	4.06	30	255.1	1:DECEASED	YES	1	0	0	4	1	0	1		-0.0081
MB-3057	6.53759	1:Recurred	Negative	5	Negative	Ductal/NST	3	1	27.4667	5.086	43	32.0333	1:DECEASED	NO	2	0	2	2	0	0	0		0.7131
MB-3058	10.4601	0:Not Recurred	Negative	8	Negative	Ductal/NST	3	2	254.267	5.08	40	254.267	0:LIVING	NO	2	3	3	2	0	0	0		-1.4448
MB-3060	6.53759	1:Recurred	Positive	5	Positve	Ductal/NST	3	1	22.1333	5.072	36	44.6	1:DECEASED	YES	2	0	0	1	0	1	0		0.0801
MB-3062	6.53759	0:Not Recurred	Negative	5	Negative	Ductal/NST	3	0	146.367	4.034	17	146.367	0:LIVING	NO	1	2	1	1	0	0	0		0.7494
MB-3063	16.9977	1:Recurred	Negative	13	Negative	Ductal/NST	3	6	21.2333	6.04	20	28.5667	1:DECEASED	NO	3	3	2	6	0	2	0		-2.1266
MB-3064	9.15262	1:Recurred	Positive	7	Positve	Mixed	1	0	35.5333	2.04	20	165.167	1:DECEASED	NO	1	0	0	5	0	2	0		-0.1861
MB-3067	6.53759	0:Not Recurred	Negative	5	Negative	Medullary	3	2	259.533	5.036	18	259.533	0:LIVING	NO	2	0	3	1	0	1	0		-0.5661
MB-3079	14.3827	0:Not Recurred	Positive	11	Positve	Mixed	2	0	149.6	3.03	15	149.6	0:LIVING	NO	1	1	0	6	0	3	0		0.5496
MB-3083	2.61504	1:Recurred	Positive	2	Positve	Ductal/NST	3	2	45.4333	5.06	30	81.1	1:DECEASED	YES	2	0	0	1	0	0	0		0.9532
MB-3085	5.23007	1:Recurred	Positive	4	Positve	Lobular	2	0	141.7	3.05	25	210.967	1:DECEASED	NO	1	1	0	3	0	0	0		-0.3686
MB-3088	3.92255	0:Not Recurred	Positive	3	Positve	Ductal/NST	2	0	256.5	3.038	19	256.5	0:LIVING	NO	1	0	1	0	0	0	0		1.3143
MB-3092	1.30752	0:Not Recurred	Positive	1	Positve	Mixed	3	2	152.333	5.076	38	152.333	1:DECEASED	YES	2	0	0	0	1	0	0		-0.3751
MB-3103	6.53759	1:Recurred	Positive	5	Positve	Ductal/NST	3	0	25.9	4.03	15	28.7333	1:DECEASED	YES	1	0	0	1	1	2	1		0.5903
MB-3104	11.7677	1:Recurred	Positive	9	Positve	Ductal/NST	2	0	45.6333	3.04	20	75.3667	1:DECEASED	NO	1	0	0	4	3	1	1		0.8597
MB-3105	6.53759	0:Not Recurred	Positive	5	Positve	Tubular/ cribriform	1	2	252.333	3.054	27	252.333	0:LIVING	YES	2	0	0	2	1	1	0		-0.6837
MB-3110	9.15262	1:Recurred	Positive	7	Positve	Lobular	2	2	9.1	4.032	16	100.733	0:LIVING	YES	2	0	0	4	1	2	0		-0.1142
MB-3121	3.92255	1:Recurred	Positive	3	Positve	Ductal/NST	1	0	29.3333	2.024	12	131.333	1:DECEASED	NO	1	1	0	1	0	0	1		0.5447
MB-3122	7.84511	0:Not Recurred	Positive	6	Positve	Ductal/NST	3	0	257.767	4.034	17	257.767	0:LIVING	YES	1	1	0	4	0	0	1		-0.0326
MB-3123	6.53759	0:Not Recurred	Negative	4	Negative	Ductal/NST	3	4	167.433	6.044	22	167.433	0:LIVING	NO	3	1	0	3	0	0	0		1.3911
MB-3153	5.23007	0:Not Recurred	Negative	4	Negative	Ductal/NST	3	1	227.933	5.032	16	227.933	0:LIVING	NO	2	0	0	2	0	0	1		0.1576
MB-3165	5.23007	0:Not Recurred	Positive	4	Negative	Ductal/NST	3	1	221.233	5.056	28	221.233	0:LIVING	NO	2	0	1	3	0	0	0		1.5798
MB-3167	1.30752	0:Not Recurred	Positive	1	Positve	Ductal/NST	2	1	136.933	4.032	16	136.933	0:LIVING	YES	1	0	0	1	0	0	0		0.1022
MB-3171	11.7677	1:Recurred	Positive	9	Positve	Ductal/NST	2	0	168.233	3.026	13	219.667	1:DECEASED	NO	1	0	1	6	0	2	0		-1.3436
MB-3181	15.6902	1:Recurred	Positive	12	Positve	Ductal/NST	3	0	48.9333	4.028	14	178.167	1:DECEASED	YES	1	0	3	5	0	3	1		1.0273
MB-3211	11.7677	0:Not Recurred	Negative	9	Negative	Ductal/NST	3	0	145.5	4.026	13	145.5	0:LIVING	YES	1	1	0	5	1	0	0		-0.1638
MB-3218	3.92255	0:Not Recurred	Negative	3	Negative	Ductal/NST	3	1	248.767	5.034	17	248.767	0:LIVING	NO	2	0	0	2	1	0	0		0.6262
MB-3222	3.92255	0:Not Recurred	Positive	3	Negative	Mixed	1	0	23.9333	2.034	17	23.9333	1:DECEASED	NO	1	0	0	2	0	0	0		-0.8678
MB-3228	9.15262	0:Not Recurred	Positive	7	Positve	Mixed	2	0	252	3.034	17	252	0:LIVING	NO	1	1	1	4	0	1	0		-0.5016
MB-3235	2.61504	1:Recurred	Positive	2	Positve	Ductal/NST	3	0	151.2	4.034	17	236.133	0:LIVING	YES	1	0	0	2	0	0	0		0.3724
MB-3252	2.61504	0:Not Recurred	Positive	2	Positve	Mucinous	1	0	99.7	2.04	20	99.7	0:LIVING	NO	1	0	0	0	1	1	0		-0.3954
MB-3253	20.9203	1:Recurred	Positive	16	Positve	Ductal/NST	3	3	35.6667	5.052	26	55.8333	1:DECEASED	YES	2	1	5	6	1	1	0		-0.4772
MB-3254	11.7677	0:Not Recurred	Positive	9	Positve	Ductal/NST	1	0	123.9	2.036	18	123.9	0:LIVING	NO	1	0	0	3	1	2	0		0.1178
MB-3266	2.61504	1:Recurred	Positive	2	Positve	Mixed	3	1	32.5333	5.034	17	51.2	1:DECEASED	YES	2	0	0	0	0	2	0		-0.1949
MB-3271	7.84511	1:Recurred	Negative	6	Negative	Ductal/NST	3	0	31.3667	4.04	20	65.4667	1:DECEASED	YES	1	1	1	1	0	2	0		-0.5659
MB-3272	2.61504	1:Recurred	Positive	2	Positve	Ductal/NST	3	6	14.9	6.04	20	22.6667	1:DECEASED	YES	3	1	0	0	0	0	0		0.4487
MB-3275	7.84511	1:Recurred	Positive	6	Positve	Ductal/NST	3	0	17	4.056	28	41.5333	1:DECEASED	YES	1	0	2	3	0	0	0		-1.4876
MB-3277	7.84511	1:Recurred	Negative	6	Negative	Ductal/NST	3	3	22.4	5.06	30	32.9333	1:DECEASED	NO	2	1	2	3	0	0	0		1.1151
MB-3292	6.53759	0:Not Recurred	Negative	5	Negative	Ductal/NST	3	0	217.767	4.036	18	217.767	0:LIVING	YES	1	0	1	3	0	1	0		-0.0997
MB-3295	6.53759	0:Not Recurred	Positive	5	Positve	Ductal/NST	3	0	158.533	4.05	25	158.533	1:DECEASED	YES	1	0	1	3	0	1	0		-1.0519
MB-3297	18.3052	0:Not Recurred	Negative	14	Negative	Ductal/NST	3	1	236.067	5.05	25	236.067	0:LIVING	NO	2	1	3	9	0	0	1		-0.4677
MB-3298	7.84511	0:Not Recurred	Positive	6	Positve	Ductal/NST	2	0	242.567	3.03	15	242.567	0:LIVING	NO	1	0	0	1	0	4	0		-2.1197
MB-3300	3.92255	0:Not Recurred	Positive	3	Positve	Ductal/NST	2	0	247	3.038	19	247	0:LIVING	NO	1	0	1	1	0	0	0		-0.7967
MB-3301	7.84511	0:Not Recurred	Positive	6	Positve	Ductal/NST	2	0	248.767	3.064	32	248.767	0:LIVING	YES	1	0	1	3	0	0	1		-0.8774
MB-3303	5.23007	0:Not Recurred	Positive	4	Positve	Other	3	1	243.9	5.04	20	243.9	0:LIVING	YES	2	1	0	3	0	0	0		0.3879
MB-3328	6.53759	0:Not Recurred	Positive	5	Positve	Ductal/NST	2	1	191.133	4.07	35	191.133	1:DECEASED	YES	2	0	0	2	1	1	0		-1.0731
MB-3341	5.23007	1:Recurred	Positive	4	Positve	Ductal/NST	2	0	97.1	3.06	30	148.767	1:DECEASED	YES	1	0	0	3	0	0	0		-0.4362
MB-3344	10.4601	1:Recurred	Positive	8	Positve	Ductal/NST	2	0	229.267	3.046	23	241.267	0:LIVING	NO	1	1	0	6	0	1	0		0.1137
MB-3350	7.84511	1:Recurred	Positive	6	Positve	Mixed	2	0	180.733	3.06	30	227.8	1:DECEASED	YES	1	0	2	2	0	2	0		0.086
MB-3351	6.53759	0:Not Recurred	Positive	5	Positve	Ductal/NST	2	0	241.867	3.034	17	241.867	0:LIVING	NO	1	0	1	4	0	0	0		-0.2783
MB-3355	6.53759	0:Not Recurred	Negative	5	Negative	Ductal/NST	3	4	109	6.054	27	109	0:LIVING	NO	3	1	1	2	0	0	1		-0.3384
MB-3357	10.4601	1:Recurred	Positive	8	Positve	Mixed	3	0	37.4667	4.05	25	38.0333	1:DECEASED	YES	1	1	0	3	1	0	1		1.2502
MB-3360	10.4601	1:Recurred	Positive	8	Positve	Ductal/NST	3	0	25.4	4.056	28	26.7667	1:DECEASED	YES	1	0	0	3	2	3	0		1.3813
MB-3361	10.4601	1:Recurred	Positive	8	Positve	Ductal/NST	3	0	45.9333	4.032	16	68.2	1:DECEASED	YES	1	1	0	3	0	1	1		0.1319
MB-3363	30.0729	1:Recurred	Positive	23	Positve	Ductal/NST	3	0	5.1	4.04	20	10.8667	1:DECEASED	NO	1	3	2	6	0	5	2		1.1538
MB-3365	3.92255	0:Not Recurred	Positive	3	Positve	Ductal/NST	2	1	241.6	4.054	27	241.6	0:LIVING	YES	2	0	0	2	0	0	0		-0.1059
MB-3367	11.7677	0:Not Recurred	Positive	9	Negative	Ductal/NST	3	0	179.433	4.046	23	179.433	0:LIVING	YES	1	0	0	3	0	2	1		0.3796
MB-3371	3.92255	0:Not Recurred	Positive	3	Positve	Ductal/NST	2	0	241.267	3.032	16	241.267	0:LIVING	NO	1	0	0	1	0	1	0		-0.4142
MB-3378	5.23007	0:Not Recurred	Positive	4	Positve	Lobular	2	0	87.5333	3.036	18	87.5333	1:DECEASED	NO	1	0	0	1	1	1	0		-1.2762
MB-3379	6.53759	0:Not Recurred	Positive	5	Positve	Lobular	3	0	113.833	4.04	20	113.833	1:DECEASED	YES	1	0	0	3	0	1	0		0.0725
MB-3381	3.92255	0:Not Recurred	Positive	3	Positve	Ductal/NST	3	3	236.633	5.04	20	236.633	0:LIVING	YES	2	0	0	1	0	2	0		-0.499
MB-3382	1.30752	0:Not Recurred	Positive	1	Positve	Ductal/NST	3	0	136.233	4.08	40	136.233	0:LIVING	YES	1	0	0	1	0	0	0		0.8456
MB-3383	10.4601	1:Recurred	Negative	8	Negative	Ductal/NST	3	8	18.9667	6.056	28	23.2	1:DECEASED	NO	3	2	1	4	0	0	0		0.6698
MB-3386	7.84511	1:Recurred	Negative	6	Negative	Ductal/NST	3	3	47.6667	5.07	35	55.6333	1:DECEASED	NO	2	2	0	4	0	0	0		1.1629
MB-3388	6.53759	0:Not Recurred	Positive	5	Positve	Ductal/NST	3	1	228.6	5.04	20	228.6	1:DECEASED	YES	2	1	0	3	1	0	0		0.2594
MB-3389	2.61504	0:Not Recurred	Positive	2	Positve	Lobular	3	0	240.7	4.04	20	240.7	0:LIVING	YES	1	0	0	1	0	0	0		0.3495
MB-3395	7.84511	0:Not Recurred	Negative	6	Negative	Ductal/NST	3	0	243.767	4.03	15	243.767	0:LIVING	YES	1	0	1	2	0	2	1		-0.0804
MB-3403	5.23007	0:Not Recurred	Positive	4	Positve	Ductal/NST	2	1	138.333	4.034	17	138.333	0:LIVING	YES	2	1	1	0	0	0	0		0.041
MB-3412	7.84511	0:Not Recurred	Positive	6	Positve	Ductal/NST	3	7	228.8	6.052	26	228.8	0:LIVING	YES	3	1	0	3	2	0	0		-1.2632
MB-3417	9.15262	0:Not Recurred	Positive	7	Positve	Mixed	2	0	103.467	3.04	20	103.467	0:LIVING	YES	1	1	0	2	0	1	1		0.029
MB-3429	3.92255	0:Not Recurred	Positive	3	Positve	Lobular	2	1	243.5	4.052	26	243.5	0:LIVING	YES	2	1	1	0	0	0	1		-0.6405
MB-3430	9.15262	0:Not Recurred	Positive	7	Positve	Ductal/NST	3	1	219.767	5.05	25	219.767	1:DECEASED	YES	2	1	0	2	1	2	0		0.6063
MB-3435	11.7677	1:Recurred	Negative	9	Negative	Ductal/NST	3	1	12.9	5.06	30	25.4333	1:DECEASED	NO	2	1	1	5	0	2	0		0.457
MB-3437	2.61504	0:Not Recurred	Positive	2	Positve	Ductal/NST	3	0	108.767	4.042	21	108.767	0:LIVING	YES	1	0	0	2	0	0	0		0.5152
MB-3439	20.9203	1:Recurred	Positive	16	Positve	Mixed	2	1	58.7333	4.034	17	188.733	0:LIVING	YES	2	2	5	8	0	1	0		-0.387
MB-3450	3.92255	1:Recurred	Positive	3	Positve	Ductal/NST	2	0	148.867	3.034	17	240.467	0:LIVING	NO	1	0	0	3	0	0	0		-0.2579
MB-3452	9.15262	1:Recurred	Positive	7	Positve	Ductal/NST	3	0	119.3	4.06	30	119.867	1:DECEASED	YES	1	1	0	4	0	0	0		-1.249
MB-3453	18.3052	1:Recurred	Negative	14	Negative	Ductal/NST	3	1	19.8	5.07	35	32.8333	1:DECEASED	NO	2	3	1	6	1	1	1		0.1388
MB-3459	6.53759	0:Not Recurred	Positive	5	Positve	Ductal/NST	2	0	241.4	3.04	20	241.4	0:LIVING	NO	1	2	0	3	0	0	0		-0.3378
MB-3462	9.15262	1:Recurred	Positive	7	Positve	Ductal/NST	2	2	174.6	4.032	16	234.233	0:LIVING	YES	2	0	2	3	0	1	0		-0.2728
MB-3466	10.4601	0:Not Recurred	Positive	8	Positve	Ductal/NST	3	0	234.133	4.03	15	234.133	1:DECEASED	YES	1	2	1	2	0	2	0		0.0952
MB-3467	6.53759	1:Recurred	Negative	5	Negative	Mixed	2	6	33.5	5.07	35	38.8	1:DECEASED	NO	3	0	1	2	0	1	0		-0.3054
MB-3470	3.92255	1:Recurred	Negative	3	Negative	Ductal/NST	3	2	40.5333	5.11	55	62.5333	1:DECEASED	NO	2	0	1	1	0	1	0		-0.012
MB-3476	5.23007	0:Not Recurred	Negative	4	Negative	Medullary	3	0	159.067	4.034	17	159.067	1:DECEASED	NO	1	0	1	1	0	1	1		0.8004
MB-3479	1.30752	0:Not Recurred	Positive	1	Positve	Ductal/NST	3	1	231.667	5.044	22	231.667	0:LIVING	YES	2	0	0	0	0	0	1		-0.7696
MB-3487	7.84511	1:Recurred	Positive	6	Positve	Ductal/NST	3	0	14.6	4.054	27	237.133	0:LIVING	YES	1	2	2	1	0	1	0		0.0519
MB-3488	2.61504	1:Recurred	Positive	2	Negative	Ductal/NST	3	0	20.8667	4.1	50	27.4667	1:DECEASED	NO	2	0	0	1	0	0	0		-1.2489
MB-3490	23.5353	1:Recurred	Positive	18	Positve	Ductal/NST	2	0	8.1	3.04	20	102.4	1:DECEASED	NO	1	1	0	11	1	5	0		0.6307
MB-3492	10.4601	1:Recurred	Positive	8	Positve	Ductal/NST	3	1	106.4	5.04	20	118.133	1:DECEASED	YES	2	1	1	3	0	2	1		-0.5594
MB-3497	9.15262	1:Recurred	Negative	7	Negative	Ductal/NST	3	5	15.3333	6.062	31	15.5	1:DECEASED	NO	3	0	2	3	1	1	0		-1.3183
MB-3500	15.6902	0:Not Recurred	Negative	12	Negative	Ductal/NST	3	0	239.3	4.06	30	239.3	0:LIVING	NO	1	1	4	2	2	0	0		-0.2347
MB-3502	5.23007	0:Not Recurred	Negative	4	Negative	Ductal/NST	3	3	229.333	5.054	27	229.333	0:LIVING	NO	2	0	1	1	0	0	2		-3.2236
MB-3506	7.84511	1:Recurred	Positive	6	Positve	Other	3	1	163.767	5.032	16	240.833	0:LIVING	YES	2	0	2	3	0	0	0		0.0664
MB-3510	10.4601	0:Not Recurred	Positive	8	Positve	Mixed	1	1	59.6	3.04	20	59.6	1:DECEASED	YES	2	1	0	0	0	3	2		-0.2535
MB-3525	33.9955	0:Not Recurred	Positive	26	Positve	Ductal/NST	3	5	236.7	6.054	27	236.7	0:LIVING	YES	3	2	3	15	2	3	1		0.2067
MB-3526	3.92255	1:Recurred	Positive	3	Positve	Ductal/NST	3	3	65.3	5.044	22	86.0667	1:DECEASED	YES	2	0	0	2	0	1	0		-0.8725
MB-3528	9.15262	0:Not Recurred	Negative	7	Negative	Ductal/NST	3	0	113.667	4.05	25	113.667	0:LIVING	NO	1	2	1	1	1	2	0		-0.6834
MB-3530	26.1504	0:Not Recurred	Positive	20	Positve	Mixed	2	1	112.967	4.052	26	112.967	1:DECEASED	YES	2	3	4	9	0	1	2		-0.5154
MB-3536	10.4601	1:Recurred	Positive	8	Positve	Ductal/NST	2	6	74.0333	5.03	15	86.2333	1:DECEASED	YES	3	1	0	4	1	2	0		-1.0554
MB-3545	6.53759	1:Recurred	Positive	5	Positve	Ductal/NST	3	0	206.5	4.042	21	232.733	1:DECEASED	YES	1	0	0	0	0	4	0		-0.2343
MB-3548	5.23007	0:Not Recurred	Positive	4	Positve	Ductal/NST	2	1	234.533	4.04	20	234.533	1:DECEASED	YES	2	0	1	1	0	0	0		-0.4005
MB-3556	10.4601	1:Recurred	Negative	8	Negative	Medullary	3	2	33.2667	5.16	80	38.0333	1:DECEASED	NO	2	0	2	5	0	0	1		0.3435
MB-3567	5.23007	0:Not Recurred	Negative	4	Negative	Mixed	3	0	236.033	4.05	25	236.033	0:LIVING	YES	2	2	0	1	1	0	0		-0.1545
MB-3576	10.4601	1:Recurred	Positive	8	Positve	Mixed	3	0	10.1333	4.074	37	24.8667	1:DECEASED	YES	1	1	0	3	0	0	1		-0.6847
MB-3582	2.61504	0:Not Recurred	Positive	2	Negative	Ductal/NST		0	229.367	1.12	60	229.367	1:DECEASED	NO	1	0	0	0	0	1	0		-0.5995
MB-3600	11.7677	0:Not Recurred	Positive	9	Positve	Ductal/NST	2	1	214.7	4.024	12	214.7	0:LIVING	YES	2	2	1	3	0	1	0		0.9543
MB-3606	10.4601	0:Not Recurred	Negative	8	Negative	Ductal/NST	3	0	110.633	4.08	40	110.633	0:LIVING	NO	1	2	0	3	0	1	1		-0.8405
MB-3614	5.23007	0:Not Recurred	Positive	4	Positve	Ductal/NST	3	3	235.4	5.068	34	235.4	0:LIVING	YES	2	0	0	2	0	1	0		0.4459
MB-3702	6.53759	0:Not Recurred	Negative	5	Negative	Ductal/NST	3	1	230.467	5.011	5.5	230.467	0:LIVING	NO	2	0	2	1	1	0	0		-1.027
MB-3706	5.23007	1:Recurred	Negative	4	Negative	Ductal/NST	3	0	28.9	4.036	18	38.8	1:DECEASED	NO	1	2	0	2	0	0	0		-1.5581
MB-3707	2.61504	1:Recurred	Positive	2	Positve	Ductal/NST	3	1	189.967	5.05	25	228.767	1:DECEASED	YES	2	0	0	2	0	0	0		-1.1828
MB-3711	9.15262	0:Not Recurred	Positive	7	Positve	Ductal/NST	1	0	222.1	2.04	20	222.1	0:LIVING	NO	1	2	3	2	0	0	0		-1.5555
MB-3748	7.84511	0:Not Recurred	Positive	6	Positve	Ductal/NST	3	0	228	4.03	15	228	0:LIVING	YES	1	1	1	3	0	1	0		-0.3648
MB-3752	5.23007	1:Recurred	Negative	4	Negative	Medullary	3	0	64.9	4.03	15	75.3333	1:DECEASED	NO	1	0	1	1	0	1	0		-0.0873
MB-3754	7.84511	1:Recurred	Positive	6	Positve	Ductal/NST	3	0	43.5667	4.05	25	92.7333	1:DECEASED	YES	1	1	0	2	1	1	0		-1.2058
MB-3781	6.53759	1:Recurred	Positive	5	Positve	Mixed	2	0	164.967	3.036	18	224.567	0:LIVING	NO	1	0	0	0	0	3	2		-0.8309
MB-3797	7.84511	0:Not Recurred	Positive	6	Positve	Other		0	228.333	1.048	24	228.333	0:LIVING	NO	1	1	0	3	0	1	0		0.8249
MB-3824	10.4601	1:Recurred	Positive	8	Positve	Ductal/NST	3	0	100.633	4.044	22	126.467	1:DECEASED	YES	1	1	1	1	1	3	0		-0.0535
MB-3838	6.53759	1:Recurred	Positive	5	Positve	Ductal/NST	3	0	36.2333	4.046	23	134.467	1:DECEASED	YES	1	1	2	1	0	1	0		-0.6357
MB-3840	6.53759	0:Not Recurred	Positive	5	Positve	Ductal/NST	2	0	287.233	3.032	16	287.233	0:LIVING	NO	1	0	1	2	1	0	1		-0.4606
MB-3842	10.4601	0:Not Recurred	Positive	8	Positve	Ductal/NST	3	1	226.067	5.048	24	226.067	0:LIVING	YES	2	0	3	4	1	0	0		-0.6572
MB-3850	10.4601	0:Not Recurred	Positive	8	Positve	Mixed	2	0	72.3	3.04	20	72.3	0:LIVING	NO	1	2	0	2	0	2	0		-0.438
MB-3852	5.23007	0:Not Recurred	Positive	4	Positve	Ductal/NST	3	0	225.5	4.046	23	225.5	0:LIVING	YES	1	0	1	1	0	0	1		0.7164
MB-3854	10.4601	0:Not Recurred	Positive	8	Negative	Mixed	1	0	99.2333	2.024	12	99.2333	0:LIVING	NO	1	2	1	1	0	0	0		0.0248
MB-3865	5.23007	0:Not Recurred	Positive	4	Positve	Tubular/ cribriform	1	0	199.967	2.03	15	199.967	0:LIVING	YES	1	0	0	3	0	1	0		-1.2926
MB-3866	11.7677	0:Not Recurred	Negative	9	Negative	Ductal/NST	3	0	225.5	4.024	12	225.5	0:LIVING	NO	1	1	1	6	0	1	0		-1.6734
MB-3871	7.84511	0:Not Recurred	Positive	6	Positve	Ductal/NST	2	1	172.8	4.052	26	172.8	1:DECEASED	YES	2	1	0	1	1	2	1		0.1595
MB-3874	7.84511	0:Not Recurred	Positive	6	Positve	Ductal/NST	2	0	186.433	3.03	15	186.433	0:LIVING	NO	1	0	0	3	0	2	0		0.0282
MB-3978	11.7677	1:Recurred	Negative	9	Negative	Ductal/NST	3	0	58.4667	4.026	13	100.867	1:DECEASED	NO	1	2	5	0	0	1	0		-1.0006
MB-4000	3.92255	0:Not Recurred	Positive	3	Positve	Ductal/NST	2	0	28.0667	3.04	20	28.0667	1:DECEASED	NO	1	0	0	1	0	1	1		-0.0828
MB-4001	11.7677	1:Recurred	Positive	9	Positve	Ductal/NST	2	0	29.1	3.08	40	49.6667	1:DECEASED	YES	2	1	1	5	0	1	0		1.8377
MB-4003	7.84511	1:Recurred	Positive	6	Positve	Ductal/NST	2	0	26.8	3.04	20	106.567	1:DECEASED	NO	1	0	1	2	0	1	0		-0.4017
MB-4004	10.4601	1:Recurred	Positive	8	Positve	Ductal/NST	3	0	256.867	4.03	15	256.867	1:DECEASED	YES	1	1	1	3	1	1	0		1.1411
MB-4005	5.23007	0:Not Recurred	Positive	4	Positve	Lobular	2	0	188.367	3.036	18	188.367	0:LIVING	YES	1	0	0	3	0	0	1		-0.2276
MB-4008	5.23007	1:Recurred	Positive	4	Positve	Ductal/NST	3	3	14.8	5.07	35	44.7333	1:DECEASED	YES	2	0	0	4	0	0	0		0.2079
MB-4010	11.7677	0:Not Recurred	Positive	9	Positve	Ductal/NST	3	0	11.7	4.05	25	11.7	1:DECEASED	NO	2	0	0	2	0	2	1		1.4656
MB-4011	5.23007	0:Not Recurred	Positive	4	Positve	Ductal/NST	3	0	193.167	4.044	22	193.167	0:LIVING	YES		1	0	3	0	0	0		0.2829
MB-4012	14.3827	0:Not Recurred	Negative	11	Negative	Ductal/NST		0	277.367	3.05	25	277.367	1:DECEASED	NO	2	0	1	6	0	2	1		0.7475
MB-4015	13.0752	1:Recurred	Negative	10	Negative	Ductal/NST	2	0	9.36667	3.06	30	11.3	1:DECEASED	NO		2	0	3	0	1	0		-0.4999
MB-4018	6.53759	1:Recurred	Positive	5	Positve	Mixed	2	10	34.7667	5.04	20	105.667	1:DECEASED	YES		0	1	4	0	0	0		0.4735
MB-4024	9.15262	0:Not Recurred	Negative	7	Negative	Ductal/NST	3	0	124.1	4.05	25	124.1	0:LIVING	YES	2	1	1	2	1	1	0		-0.6152
MB-4033	11.7677	1:Recurred	Positive	10	Positve	Lobular	2	5	12.9667	5.044	22	15.2	1:DECEASED	YES	3	3	3	3	0	1	0		-0.9554
MB-4046	10.4601	0:Not Recurred	Positive	8	Positve	Mixed	2	0	298.033	3.026	13	298.033	1:DECEASED	NO	1	0	1	5	2	0	0		0.5771
MB-4059	7.84511	1:Recurred	Positive	6	Positve	Ductal/NST	2	0	110.8	3.05	25	172	1:DECEASED	YES	2	0	1	3	1	0	0		-0.2686
MB-4079	31.3804	0:Not Recurred	Positive	24	Positve	Ductal/NST	3	0	351	4.044	22	351	1:DECEASED	NO	2	5	1	11	0	4	0		1.6228
MB-4091	5.23007	0:Not Recurred	Positive	4	Positve	Ductal/NST	3	0	281.367	4.06	30	281.367	1:DECEASED	NO	2	1	0	1	1	0	0		0.3822
MB-4098	9.15262	0:Not Recurred	Positive	7	Positve	Ductal/NST		0	176.367	2.1	50	176.367	0:LIVING	NO		0	0	3	0	1	0		1.2102
MB-4119	9.15262	1:Recurred	Positive	7	Positve	Ductal/NST	2	1	48.8333	4.04	20	67.8	1:DECEASED	YES	2	0	1	5	0	1	0		1.279
MB-4120	6.53759	1:Recurred	Positive	5	Positve	Ductal/NST	2	0	21.7667	3.02	10	217.1	1:DECEASED	NO		1	0	2	1	0	0		-0.4098
MB-4126	13.0752	0:Not Recurred	Positive	10	Positve	Ductal/NST		0	174.8	1.06	30	174.8	1:DECEASED	NO	2	0	6	3	0	1	0		0.4467
MB-4127	10.4601	0:Not Recurred	Negative	8	Negative	Ductal/NST	3	6	258.167	6.08	40	258.167	1:DECEASED	YES	3	0	0	6	1	0	0		1.1627
MB-4139	5.23007	0:Not Recurred	Positive	4	Positve	Ductal/NST		0	165.4	2.04	20	165.4	1:DECEASED	NO	1	0	1	1	0	1	0		1.9059
MB-4140	16.9977	0:Not Recurred	Positive	13	Positve	Ductal/NST	3	0	114.5	4.046	23	114.5	1:DECEASED	NO	2	5	2	1	0	0	0		0.1603
MB-4145	11.7677	1:Recurred	Positive	9	Positve	Ductal/NST		0	185.2	1.04	20	217.633	1:DECEASED	NO	1	1	0	5	2	1	0		-0.8475
MB-4146	6.53759	1:Recurred	Negative	5	Negative	Ductal/NST	3	13	8.46667	6.04	20	15.6333	1:DECEASED	NO	2	0	0	4	0	1	0		0.3737
MB-4148	3.92255	1:Recurred	Positive	3	Positve	Ductal/NST	2	16	59.9333	5.07	35	63.0333	1:DECEASED	YES		0	0	1	0	1	0		1.4195
MB-4154	7.84511	0:Not Recurred	Positive	6	Positve	Ductal/NST	3	0	49.5667	4.06	30	49.5667	1:DECEASED	NO	2	0	1	2	0	1	0		0.8996
MB-4171	6.53759	1:Recurred	Positive	5	Positve	Mixed	3	0	112.567	4.086	43	184.7	1:DECEASED	NO	2	1	0	2	0	1	0		0.6982
MB-4173	3.92255	0:Not Recurred	Positive	3	Positve	Ductal/NST	2	2	160.333	4.02	10	160.333	1:DECEASED	YES	2	0	0	2	0	0	1		0.2231
MB-4189	9.15262	1:Recurred	Positive	7	Positve	Ductal/NST		1	105.933	2		355.2	1:DECEASED	YES		1	0	3	2	1	0		-0.4
MB-4212	3.92255	0:Not Recurred	Positive	3	Positve	Ductal/NST	2	0	330.367	3.04	20	330.367	0:LIVING	NO		0	1	2	0	0	0		1.8446
MB-4213	3.92255	1:Recurred	Positive	3	Positve	Ductal/NST	2	0	57.9667	3.06	30	84.5	1:DECEASED	YES	2	1	0	0	0	1	0		0.3108
MB-4222	6.53759	1:Recurred	Positive	5	Positve	Ductal/NST	1	0	51.2667	2.08	40	55.2333	1:DECEASED	NO	2	0	1	3	0	1	0		1.584
MB-4224	6.53759	1:Recurred	Positive	5	Positve	Ductal/NST	2	1	58.9667	4.07	35	65.5	1:DECEASED	YES	2	0	1	2	0	1	0		0.5326
MB-4230	6.53759	0:Not Recurred	Positive	6	Positve	Ductal/NST	2	0	115.6	3.1	50	115.6	1:DECEASED	YES	2	1	1	1	0	1	0		1.1433
MB-4233	14.3827	1:Recurred	Positive	11	Positve	Ductal/NST	2	5	16.8667	5.06	30	36.3667	1:DECEASED	YES	2	0	2	6	0	0	0		1.7705
MB-4234	6.53759	0:Not Recurred	Positive	5	Positve	Ductal/NST	3	0	253.533	4.08	40	253.533	1:DECEASED	NO	2	1	1	0	0	0	0		0.5489
MB-4235	6.53759	1:Recurred	Positive	5	Positve	Ductal/NST	2	0	294.767	3.04	20	335.733	1:DECEASED	NO	1	1	0	1	0	2	0		0.3886
MB-4236	9.15262	0:Not Recurred	Positive	7	Positve	Ductal/NST	3	1	203.7	5.036	18	203.7	1:DECEASED	YES	2	1	2	1	0	1	0		0.6862
MB-4250	6.53759	1:Recurred	Positive	6	Positve	Ductal/NST	2	1	22	4.11	55	100.167	1:DECEASED	YES	3	1	0	1	0	2	0		0.5804
MB-4254	5.23007	0:Not Recurred	Negative	4	Negative	Medullary	3	0	178.4	4.06	30	178.4	0:LIVING	YES		0	1	0	1	0	0		0.7607
MB-4264	10.4601	0:Not Recurred	Positive	8	Positve	Ductal/NST	2	1	163.2	4.04	20	163.2	1:DECEASED	YES		1	0	3	1	0	0		1.422
MB-4266	1.30752	1:Recurred	Positive	1	Negative	Ductal/NST	3	0	17.4667	4.09	45	33.9	1:DECEASED	NO	2	0	0	1	0	0	0		1.0008
MB-4270	2.61504	1:Recurred	Positive	2	Negative	Ductal/NST	2	4	93	5.036	18	98.7	1:DECEASED	NO	2	0	0	2	0	0	0		-0.3586
MB-4274	9.15262	1:Recurred	Positive	7	Positve	Ductal/NST	2	3	47.8	4.04	20	59.9333	1:DECEASED	YES	2	1	1	3	0	2	0		0.2886
MB-4276	9.15262	1:Recurred	Positive	7	Positve	Ductal/NST	2	1	131.967	4.07	35	132.2	1:DECEASED	YES	2	0	1	3	0	1	0		0.7114
MB-4278	18.3052	0:Not Recurred	Positive	14	Positve	Medullary	3	0	244.2	4.06	30	244.2	1:DECEASED	NO	2	1	4	5	0	2	1		-0.1912
MB-4281	10.4601	0:Not Recurred	Positive	8	Positve	Ductal/NST	3	1	260.033	5.046	23	260.033	1:DECEASED	YES	2	0	1	4	0	1	2		1.4965
MB-4282	7.84511	0:Not Recurred	Positive	6	Positve	Ductal/NST	3	0	34.1	4.02	10	34.1	0:LIVING	NO	1	1	1	2	1	1	0		1.7777
MB-4283	9.15262	0:Not Recurred	Positive	7	Positve	Ductal/NST	2	2	174.833	4.08	40	174.833	0:LIVING	YES	2	1	1	4	0	0	0		-0.7448
MB-4289	6.53759	1:Recurred	Positive	5	Positve	Lobular	1	0	81	2.04	20	96.8333	1:DECEASED	YES	1	1	1	1	0	1	0		0.6831
MB-4292	7.84511	0:Not Recurred	Positive	6	Positve	Ductal/NST	3	0	335.6	4.05	25	335.6	1:DECEASED	NO		0	1	1	1	1	0		-0.5112
MB-4293	7.84511	0:Not Recurred	Positive	6	Positve	Mixed	2	0	219.167	3.06	30	219.167	1:DECEASED	NO	2	0	0	2	0	0	0		-0.3735
MB-4300	6.53759	0:Not Recurred	Positive	5	Positve	Ductal/NST	3	1	189.033	5.06	30	189.033	0:LIVING	YES	2	0	0	3	0	1	0		-0.6223
MB-4303	15.6902	0:Not Recurred	Negative	12	Negative	Ductal/NST	3	0	89.0333	4.03	15	89.0333	1:DECEASED	NO	1	0	1	2	2	4	1		0.4549
MB-4306	5.23007	0:Not Recurred	Positive	4	Positve	Mixed	1	0	234.7	2.042	21	234.7	1:DECEASED	NO	2	1	0	0	0	3	0		1.234
MB-4310	3.92255	0:Not Recurred	Positive	3	Positve	Ductal/NST	1	0	265.567	2.1	50	265.567	1:DECEASED	NO		1	0	0	0	1	0		0.0561
MB-4313	13.0752	1:Recurred	Positive	10	Positve	Mixed	3	5	300.7	6.08	40	300.7	1:DECEASED	YES	2	1	1	4	1	1	1		-0.5478
MB-4317	5.23007	0:Not Recurred	Positive	4	Positve	Ductal/NST	2	0	177.9	3.1	50	177.9	0:LIVING	YES	2	0	0	2	0	0	0		0.6498
MB-4318	3.92255	0:Not Recurred	Positive	3	Positve	Ductal/NST	3	1	17.1333	5.04	20	17.1333	1:DECEASED	YES	2	1	0	2	0	0	0		0.8631
MB-4322	7.84511	0:Not Recurred	Positive	6	Positve	Ductal/NST	2	1	196.467	4.06	30	196.467	1:DECEASED	YES	2	1	0	3	0	0	0		1.0696
MB-4323	5.23007	1:Recurred	Positive	4	Positve	Ductal/NST		8	26.7667	3.06	30	126.633	1:DECEASED	YES		0	0	2	0	1	0		0.8174
MB-4324	13.0752	1:Recurred	Positive	10	Positve	Ductal/NST	3	24	67.6667	6.1	50	87.2333	1:DECEASED	YES	2	0	0	2	1	5	1		1.1958
MB-4329	6.53759	1:Recurred	Positive	5	Positve	Ductal/NST	3	2	168.267	5.058	29	168.267	1:DECEASED	YES	2	1	0	2	0	1	0		-0.0159
MB-4331	3.92255	0:Not Recurred	Positive	3	Positve	Ductal/NST	3	2	235.567	5.04	20	235.567	1:DECEASED	YES	2	1	0	0	0	2	0		-0.8784
MB-4332	5.23007	0:Not Recurred	Negative	4	Negative	Ductal/NST	3	0	307.933	4.04	20	307.933	0:LIVING	NO	1	0	1	0	1	1	0		0.901
MB-4333	6.53759	0:Not Recurred	Positive	5	Positve	Ductal/NST	1	0	207.967	2.05	25	207.967	1:DECEASED	NO	2	1	0	2	1	0	0		-0.2229
MB-4339	10.4601	1:Recurred	Positive	8	Positve	Ductal/NST	2	0	9.4	3.04	20	173.6	1:DECEASED	NO	1	2	1	2	2	1	0		-0.2102
MB-4341	6.53759	1:Recurred	Negative	5	Negative	Ductal/NST	3	18	26.6333	6.08	40	33.7	1:DECEASED	NO	2	0	2	1	0	1	0		-0.4235
MB-4342	7.84511	1:Recurred	Positive	7	Positve	Ductal/NST		3	149.8	2.124	62	232.767	1:DECEASED	YES	3	1	0	4	0	2	0		-0.2214
MB-4343	18.3052	0:Not Recurred	Positive	14		Mixed	3	0	198.6	4.05	25	198.6	1:DECEASED	NO	2	2	2	8	0	2	0		-0.623
MB-4348	11.7677	1:Recurred	Positive	9	Positve	Ductal/NST	3	4	45.5	6.08	40	226.2	1:DECEASED	YES	2	1	2	5	0	0	1		0.9093
MB-4350	2.61504	1:Recurred	Negative	2	Negative	Ductal/NST	3	3	18.1333	5.03	15	31.0667	1:DECEASED	NO	2	0	0	2	0	0	0		-2.0892
MB-4351	11.7677	1:Recurred	Negative	9	Positve	Ductal/NST	3	0	36.6667	4.04	20	68.1333	1:DECEASED	NO	1	3	4	1	0	1	0		0.9123
MB-4353	7.84511	1:Recurred	Positive	6	Positve	Ductal/NST	3	1	64.8	5.06	30	128.533	1:DECEASED	YES	2	0	2	2	0	2	0		1.2595
MB-4354	2.61504	1:Recurred	Negative	2	Positve	Ductal/NST	2	2	9	4.07	35	15.3667	1:DECEASED	YES		0	0	0	0	2	0		0.723
MB-4357	22.2278	1:Recurred	Positive	17	Positve	Ductal/NST	3	2	113.867	5.04	20	114.033	1:DECEASED	YES		3	4	7	0	1	0		-0.6759
MB-4360	11.7677	1:Recurred	Negative	9	Negative	Ductal/NST	3	0	11.2667	4.016	8	11.8667	1:DECEASED	NO	3	3	1	2	1	2	0		0.7338
MB-4362	14.3827	1:Recurred	Positive	11	Positve	Ductal/NST	3	0	82.6	4.04	20	267.267	0:LIVING	NO	1	1	1	6	0	1	0		1.2118
MB-4368	7.84511	1:Recurred	Positive	6	Positve	Ductal/NST	2	3	119.167	4.05	25	119.467	1:DECEASED	YES	2	0	1	2	2	1	0		0.0844
MB-4374	7.84511	0:Not Recurred	Positive	6	Positve	Ductal/NST	3	0	42.5667	4.06	30	42.5667	1:DECEASED	YES	2	0	0	4	0	0	0		0.6927
MB-4375	6.53759	0:Not Recurred	Positive	5	Positve	Ductal/NST	2	0	291.167	3.032	16	291.167	0:LIVING	NO	1	1	0	2	0	2	0		0.1751
MB-4381	10.4601	1:Recurred	Positive	8	Positve	Ductal/NST	1	3	40.4667	3.04	20	61.4667	1:DECEASED	YES	2	0	0	1	0	3	1		0.2665
MB-4390	7.84511	0:Not Recurred	Positive	6	Positve	Ductal/NST	2	4	164.333	5.06	30	164.333	1:DECEASED	YES	2	0	1	2	0	3	0		-0.5653
MB-4395	5.23007	1:Recurred	Positive	4	Positve	Ductal/NST	3	0	9.53333	4.06	30	139.6	1:DECEASED	YES		0	0	2	0	1	0		1.1111
MB-4407	7.84511	1:Recurred	Negative	6	Negative	Ductal/NST	3	0	49.2	4.02	10	83.3667	1:DECEASED	NO	1	1	1	3	0	0	0		-0.1741
MB-4408	11.7677	0:Not Recurred	Negative	9	Negative	Ductal/NST	3	0	206.567	4.04	20	206.567	1:DECEASED	NO		0	0	3	0	5	0		0.2028
MB-4416	5.23007	1:Recurred	Negative	4	Negative	Ductal/NST	3	3	194.867	5.05	25	241.6	1:DECEASED	NO	2	0	0	2	0	1	0		1.2257
MB-4417	10.4601	1:Recurred	Negative	8	Negative	Ductal/NST	3	0	8.43333	4.064	32	16.7	1:DECEASED	NO	2	1	4	1	1	1	0		-0.3074
MB-4418	16.9977	0:Not Recurred	Positive	13	Positve	Ductal/NST	2	0	307.633	3.04	20	307.633	0:LIVING	NO	1	1	1	4	0	4	1		1.3269
MB-4421	13.0752	0:Not Recurred	Positive	10	Positve	Ductal/NST	2	0	264.767	3.02	10	264.767	1:DECEASED	NO	1	2	0	2	0	4	0		0.2802
MB-4426	11.7677	0:Not Recurred	Positive	9	Positve	Ductal/NST	3	1	170.9	5.09	45	170.9	1:DECEASED	YES	2	0	0	2	1	3	1		1.5674
MB-4434	1.30752	1:Recurred	Positive	1	Positve	Ductal/NST	3	1	144.867	5.05	25	148.1	1:DECEASED	YES	2	0	0	0	1	0	0		1.1977
MB-4442	5.23007	0:Not Recurred	Positive	4	Positve	Ductal/NST	2	0	296.867	3.03	15	296.867	0:LIVING	NO	1	0	1	1	0	0	0		1.7582
MB-4484	9.15262	1:Recurred	Positive	7	Positve	Mixed	3	0	34.5	4.11	55	52.3	1:DECEASED	YES		0	3	2	0	2	0		0.8517
MB-4529	7.84511	0:Not Recurred	Positive	6	Positve	Ductal/NST	1	0	126.467	2.03	15	126.467	1:DECEASED	YES	1	0	0	1	1	0	0		0.2666
MB-4548	2.61504	0:Not Recurred	Negative	2	Negative	Medullary	3	1	322.833	5.002	1	322.833	0:LIVING	NO	2	0	0	1	0	1	0		-0.0139
MB-4557	9.15262	1:Recurred	Positive	7	Positve	Mixed	1	0	206.567	2.06	30	279.8	0:LIVING	YES	2	0	1	3	0	0	1		0.272
MB-4564	6.53759	0:Not Recurred	Positive	5	Positve	Ductal/NST	3	7	210.433	6.036	18	210.433	1:DECEASED	YES		2	0	1	0	0	0		0.9642
MB-4578	7.84511	0:Not Recurred	Positive	6	Positve	Ductal/NST	2	1	197.333	4.09	45	197.333	1:DECEASED	YES	2	0	0	4	1	0	0		0.9412
MB-4591	6.53759	0:Not Recurred	Positive	5	Positve	Ductal/NST	3	0	41.1667	4.05	25	41.1667	1:DECEASED	NO	2	1	0	3	0	1	0		0.543
MB-4593	3.92255	0:Not Recurred	Positive	3	Positve	Ductal/NST	2	0	140.233	3.03	15	140.233	0:LIVING	NO	1	0	0	2	0	0	0		0.2075
MB-4598	3.92255	1:Recurred	Positive	3	Positve	Ductal/NST	2	6	63.3667	5.05	25	119.367	1:DECEASED	YES	2	0	0	1	0	1	1		0.4528
MB-4599	10.4601	0:Not Recurred	Positive	8	Positve	Ductal/NST	3	3	191.167	5.08	40	191.167	0:LIVING	YES	2	2	0	1	0	1	0		0.8209
MB-4601	10.4601	1:Recurred	Negative	8	Negative	Ductal/NST	3	2	45.2667	5.06	30	56.2667	1:DECEASED	NO	2	1	0	2	0	1	1		-0.7926
MB-4602	9.15262	1:Recurred	Positive	7	Positve	Ductal/NST	3	2	54.7333	5.04	20	122.8	1:DECEASED	YES	2	0	0	3	0	2	1		1.2871
MB-4603	13.0752	0:Not Recurred	Positive	10	Positve	Ductal/NST	2	0	239.233	3.03	15	239.233	0:LIVING	NO	1	1	0	3	1	2	0		0.3335
MB-4607	11.7677	0:Not Recurred	Positive	9	Positve	Ductal/NST	2	0	121.733	3.03	15	121.733	0:LIVING	NO	1	1	1	2	1	1	1		0.0394
MB-4616	6.53759	1:Recurred	Positive	5	Positve	Ductal/NST	2	0	82.8	3.04	20	90.1333	1:DECEASED	NO	1	0	1	1	0	2	0		0.9713
MB-4618	5.23007	0:Not Recurred	Positive	5	Positve	Mixed	2	0	267.4	3.024	12	267.4	0:LIVING	NO	1	2	0	1	1	1	0		-0.3344
MB-4621	6.53759	1:Recurred	Negative	6	Negative	Ductal/NST	3	6	69.3333	6.106	53	271.867	0:LIVING	NO	3	0	2	2	1	0	0		0.3815
MB-4622	5.23007	0:Not Recurred	Negative	4	Negative	Ductal/NST	3	2	282.833	5.1	50	282.833	1:DECEASED	NO	2	1	0	1	0	2	0		-0.4042
MB-4623	6.53759	0:Not Recurred	Positive	5	Positve	Mixed	2	4	292.033	5.02	10	292.033	1:DECEASED	YES	2	0	1	3	1	0	0		0.1842
MB-4626	6.53759	1:Recurred	Positive	5	Positve	Ductal/NST	3	0	96.4	4.03	15	143	1:DECEASED	NO	1	1	2	2	0	0	0		-1.0364
MB-4627	10.4601	0:Not Recurred	Positive	8	Positve	Mixed	3	9	186.633	6.04	20	186.633	1:DECEASED	YES	2	1	0	0	1	2	1		1.1321
MB-4630	9.15262	1:Recurred	Positive	7	Positve	Ductal/NST		0	33.9	3.07	35	95.8333	1:DECEASED	NO		0	1	3	0	1	0		-0.2162
MB-4633	5.23007	1:Recurred	Positive	4	Positve	Mixed	3	2	302.867	5.05	25	318.2	0:LIVING	YES	2	0	0	2	0	2	0		-0.2368
MB-4634	7.84511	1:Recurred	Positive	6	Positve	Mixed	3	2	75.6333	5.03	15	109.6	1:DECEASED	YES	2	1	1	3	0	0	0		-0.0437
MB-4639	3.92255	1:Recurred	Positive	3	Positve	Ductal/NST	3	0	116.567	4.06	30	119	1:DECEASED	NO	2	0	0	1	0	2	0		0.4469
MB-4640	7.84511	0:Not Recurred	Negative	6	Negative	Ductal/NST	3	0	200.6	4.05	25	200.6	0:LIVING	NO	2	1	1	3	0	1	0		-0.1488
MB-4641	7.84511	1:Recurred	Positive	6	Positve	Ductal/NST	3	2	44.3	5.03	15	148.567	1:DECEASED	YES	2	0	0	3	0	3	0		0.165
MB-4642	7.84511	1:Recurred	Positive	6	Positve	Ductal/NST	3	1	285.7	5.07	35	285.7	1:DECEASED	YES	2	0	0	3	0	2	0		-0.4585
MB-4643	7.84511	1:Recurred	Negative	6	Negative	Ductal/NST	3	0	25.0667	4.03	15	41.4667	1:DECEASED	NO	1	1	2	1	0	2	0		0.1432
MB-4644	6.53759	1:Recurred	Positive	5	Positve	Ductal/NST	2	1	75.4333	4.046	23	90	1:DECEASED	YES		0	0	2	0	0	1		1.6584
MB-4648	1.30752	0:Not Recurred	Positive	1	Positve	Ductal/NST	3	0	168.533	4.04	20	168.533	1:DECEASED	NO	1	0	0	1	0	0	0		-0.2456
MB-4649	19.6128	0:Not Recurred	Positive	15	Positve	Ductal/NST	2	0	16.8333	3.05	25	16.8333	1:DECEASED	NO	2	1	2	6	0	3	1		0.3492
MB-4651	5.23007	1:Recurred	Positive	4	Positve	Ductal/NST	2	0	18.1	3.07	35	30.3	1:DECEASED	NO	2	0	0	2	0	0	1		0.7386
MB-4653	9.15262	1:Recurred	Positive	7	Positve	Ductal/NST	3	0	20.2667	4.062	31	48.1333	1:DECEASED	NO	2	1	0	4	0	1	1		0.2672
MB-4654	10.4601	0:Not Recurred	Positive	8	Positve	Ductal/NST	3	0	64.3	4.04	20	64.3	1:DECEASED	YES	1	2	2	1	1	2	0		0.2316
MB-4655	7.84511	0:Not Recurred	Positive	6	Positve	Ductal/NST	3	1	99	5.032	16	99	1:DECEASED	YES	2	2	0	2	0	0	0		0.5141
MB-4660	11.7677	1:Recurred	Negative	9	Negative	Ductal/NST	3	14	19.7333	6.056	28	39.8667	1:DECEASED	NO	2	0	1	1	1	3	2		0.0745
MB-4661	11.7677	0:Not Recurred	Positive	9	Positve	Ductal/NST	2	0	234.233	3.05	25	234.233	0:LIVING	NO	2	1	1	2	0	2	1		0.5875
MB-4665	3.92255	0:Not Recurred	Positive	3	Positve	Ductal/NST	3	0	260.2	4.036	18	260.2	0:LIVING	NO	1	1	0	0	0	0	1		0.1464
MB-4666	6.53759	1:Recurred	Positive	5	Positve	Ductal/NST	3	9	79.9333	6.03	15	111.567	1:DECEASED	YES	2	1	0	2	1	0	0		0.3163
MB-4667	52.3007	0:Not Recurred	Negative	41	Negative	Lobular	3	0	295.333	4.04	20	295.333	1:DECEASED	NO	1	1	1	36	0	0	2		-0.6797
MB-4669	7.84511	0:Not Recurred	Positive	6	Positve	Ductal/NST	3	0	119.467	4.04	20	119.467	1:DECEASED	YES	1	1	0	2	0	2	1		1.1104
MB-4670	9.15262	1:Recurred	Positive	7	Positve	Ductal/NST	2	0	43.4	3.04	20	67.8	1:DECEASED	NO	1	0	1	3	1	1	0		-0.6825
MB-4671	2.61504	1:Recurred	Positive	2	Positve	Ductal/NST	3	0	8.63333	4.06	30	34.7	1:DECEASED	NO	2	0	0	1	0	0	1		0.1865
MB-4672	9.15262	1:Recurred	Positive	7	Positve	Ductal/NST	3	0	71.1333	4.05	25	220.933	1:DECEASED	NO		0	0	2	0	3	1		1.0116
MB-4673	1.30752	1:Recurred	Positive	1	Positve	Ductal/NST	2	2	54.1333	4.04	20	87	1:DECEASED	YES	3	0	0	1	0	0	0		0.3367
MB-4674	11.7677	1:Recurred	Positive	9	Positve	Ductal/NST	2	3	65.8333	4.08	40	81.0667	1:DECEASED	YES	2	2	1	2	1	1	0		0.2846
MB-4675	9.15262	0:Not Recurred	Positive	7	Positve	Ductal/NST	3	0	263.033	4.036	18	263.033	0:LIVING	NO	1	0	0	2	1	3	0		0.2676
MB-4679	5.23007	0:Not Recurred	Negative	4	Negative	Ductal/NST	3	0	292.667	4.03	15	292.667	1:DECEASED	NO	1	1	1	1	0	0	0		1.0209
MB-4681	10.4601	1:Recurred	Positive	8	Positve	Ductal/NST		0	142.033	1.034	17	251.8	1:DECEASED	NO	1	0	0	3	0	1	0		0.2747
MB-4682	2.61504	1:Recurred	Positive	2	Positve	Ductal/NST	3	0	137.633	4.04	20	139.533	1:DECEASED	NO		1	0	0	0	0	0		0.5995
MB-4686	2.61504	1:Recurred	Positive	2	Positve	Ductal/NST	3	3	42.8	5.07	35	48.4333	1:DECEASED	YES	2	1	0	0	0	0	0		-0.7446
MB-4687	5.23007	0:Not Recurred	Positive	4	Positve	Ductal/NST	3	1	74.1	5.04	20	74.1	1:DECEASED	YES	2	0	0	0	2	1	0		0.3076
MB-4688	9.15262	1:Recurred	Positive	7	Positve	Ductal/NST	2	9	37.4667	5.09	45	85.3	1:DECEASED	YES	3	0	0	5	0	1	1		-2.1484
MB-4691	20.9203	1:Recurred	Positive	16	Positve	Ductal/NST	3	0	276.933	4.02	10	282.567	1:DECEASED	NO	1	2	4	5	1	2	0		0.4584
MB-4692	7.84511	0:Not Recurred	Positive	6	Positve	Ductal/NST	1	0	107.267	2.05	25	107.267	1:DECEASED	NO		0	1	3	0	1	1		0.1665
MB-4694	6.53759	0:Not Recurred	Positive	5	Positve	Ductal/NST	3	0	198.3	4.04	20	198.3	0:LIVING	NO	1	0	0	3	0	0	0		0.5889
MB-4695	7.84511	0:Not Recurred	Positive	6	Positve	Lobular	2	2	21.3	4.1	50	21.3	1:DECEASED	YES	2	2	1	2	1	0	0		-0.0737
MB-4696	10.4601	0:Not Recurred	Negative	8	Negative	Ductal/NST	3	0	255.267	4.09	45	255.267	0:LIVING	NO		2	1	2	0	2	1		0.408
MB-4697	15.6902	0:Not Recurred	Positive	12	Positve	Lobular		0	118	1.06	30	118	1:DECEASED	NO		0	0	9	1	1	1		-0.396
MB-4698	7.84511	1:Recurred	Positive	6	Positve	Lobular	3	1	129.167	5.04	20	170.667	1:DECEASED	YES	2	2	0	2	0	2	0		-0.5106
MB-4701	10.4601	0:Not Recurred	Positive	8	Positve	Ductal/NST	3	0	127.533	4.05	25	127.533	0:LIVING	NO	2	1	1	3	0	1	0		0.0596
MB-4702	7.84511	0:Not Recurred	Positive	6	Positve	Ductal/NST	3	0	300.867	4.07	35	300.867	0:LIVING	YES	2	1	0	2	0	2	0		1.3527
MB-4704	3.92255	1:Recurred	Positive	3	Positve	Mixed	3	0	64	4.098	49	64	1:DECEASED	NO	2	1	0	0	0	1	0		-0.3809
MB-4705	5.23007	1:Recurred	Positive	4	Positve	Ductal/NST	2	0	104.033	3.054	27	213.1	1:DECEASED	NO	2	0	1	2	0	1	0		-0.3597
MB-4706	3.92255	0:Not Recurred	Positive	3	Positve	Ductal/NST	3	0	55.6667	4.03	15	55.6667	1:DECEASED	NO	1	0	0	1	0	0	1		-0.7001
MB-4707	15.6902	0:Not Recurred	Negative	12	Negative	Ductal/NST	3	0	221.2	4.054	27	221.2	0:LIVING	NO	2	2	2	4	3	0	1		1.4186
MB-4709	5.23007	0:Not Recurred	Positive	4	Positve	Ductal/NST	2	0	146.767	3.04	20	146.767	0:LIVING	NO	1	0	0	1	0	1	0		0.2702
MB-4710	14.3827	0:Not Recurred	Positive	12	Positve	Ductal/NST	3	0	57.6667	4.038	19	57.6667	0:LIVING	YES	1	1	3	6	1	0	0		-1.0217
MB-4711	5.23007	1:Recurred	Negative	4	Negative	Ductal/NST	3	11	13.7333	6.198	99	31.4667	1:DECEASED	NO	3	1	0	2	0	1	0		-1.0479
MB-4712	5.23007	0:Not Recurred	Positive	4	Negative	Ductal/NST	3	0	249.533	4.1	50	249.533	1:DECEASED	NO	2	0	0	3	0	1	0		0.1673
MB-4714	9.15262	0:Not Recurred	Negative	7	Negative	Medullary	3	11	83.6667	6.002	1	83.6667	1:DECEASED	YES	2	0	1	3	1	1	1		2.166
MB-4715	9.15262	1:Recurred	Negative	7	Negative	Ductal/NST	3	1	23.8333	5.09	45	35.2333	1:DECEASED	NO	2	0	3	3	0	1	0		0.4945
MB-4716	9.15262	1:Recurred	Positive	7	Positve	Lobular	3	0	22.6333	4.056	28	76.1333	1:DECEASED	NO	2	1	0	2	0	0	0		-0.4238
MB-4717	3.92255	1:Recurred	Negative	3	Negative	Ductal/NST	3	0	26.3667	4.05	25	42.9	1:DECEASED	NO	2	2	0	1	0	0	0		-1.4659
MB-4718	5.23007	1:Recurred	Positive	4	Positve	Lobular	1	0	49.8667	2.198	99	198.333	1:DECEASED	YES	2	1	0	1	0	1	0		-0.2958
MB-4719	11.7677	0:Not Recurred	Positive	9	Positve	Ductal/NST	2	4	81.5667	5.044	22	81.5667	1:DECEASED	YES	2	0	2	1	0	6	0		-0.2045
MB-4721	9.15262	1:Recurred	Positive	7	Positve	Lobular	1	5	20.5333	4.12	60	23.7333	1:DECEASED	YES	3	0	1	4	0	1	0		0.1144
MB-4722	7.84511	0:Not Recurred	Positive	6		Ductal/NST		0	86.1	3.05	25	86.1	0:LIVING	NO	2	1	1	3	0	1	0		-0.796
MB-4723	5.23007	0:Not Recurred	Positive	4	Positve	Ductal/NST	3	0	211.967	4.03	15	211.967	0:LIVING	NO	1	0	0	3	0	1	0		-0.3491
MB-4724	7.84511	0:Not Recurred	Negative	6	Negative	Ductal/NST	3	0	146.067	4.04	20	146.067	0:LIVING	NO	1	0	0	2	0	3	0		0.0647
MB-4725	9.15262	1:Recurred	Positive	7	Positve	Ductal/NST	3	1	74.0333	5.052	26	98.7667	1:DECEASED	YES	2	2	1	2	0	0	2		-1.2007
MB-4729	7.84511	0:Not Recurred	Positive	6	Positve	Ductal/NST	3	1	28	5.05	25	28	1:DECEASED	YES		1	2	2	0	1	0		0.6969
MB-4730	13.0752	0:Not Recurred	Positive	10	Positve	Mixed	3	0	131.3	4.136	68	131.3	1:DECEASED	NO	2	0	0	5	1	0	2		1.1832
MB-4731	6.53759	1:Recurred	Negative	5	Negative	Ductal/NST	3	1	33.7333	5.12	60	44.8667	1:DECEASED	NO		0	0	3	0	1	0		-0.6448
MB-4732	3.92255	0:Not Recurred	Negative	3	Negative	Ductal/NST	3	3	149.867	5.09	45	149.867	0:LIVING	NO	2	0	1	0	1	1	0		-0.0394
MB-4733	7.84511	1:Recurred	Negative	6	Negative	Ductal/NST	3	4	10.2667	6.036	18	19.7333	1:DECEASED	YES	2	0	1	3	0	2	0		1.1072
MB-4735	3.92255	1:Recurred	Positive	3	Positve	Ductal/NST	2	0	133.467	3.08	40	297.8	0:LIVING	NO	2	0	1	1	0	1	0		-0.2191
MB-4737	7.84511	0:Not Recurred	Positive	6	Positve	Ductal/NST	3	1	122.2	5.092	46	122.2	0:LIVING	YES	2	0	1	3	0	1	0		-0.1292
MB-4738	6.53759	0:Not Recurred	Positive	5	Positve	Mixed	2	0	176.067	3.04	20	176.067	0:LIVING	NO	1	0	0	3	0	1	0		1.1157
MB-4739	11.7677	1:Recurred	Positive	9	Positve	Mixed	2	0	32.5333	3.03	15	161.667	1:DECEASED	NO	1	0	2	6	0	0	0		0.5775
MB-4741	7.84511	1:Recurred	Positive	6	Positve	Lobular	2	1	22.2	4.04	20	56.5	1:DECEASED	YES	2	0	0	3	1	0	1		0.007
MB-4742	7.84511	1:Recurred	Positive	6	Positve	Mixed		5	53.7333	3.07	35	83.1333	1:DECEASED	YES	2	0	0	1	2	2	0		-0.2973
MB-4743	9.15262	1:Recurred	Positive	7	Positve	Mixed	2	0	145.6	3.03	15	230.167	0:LIVING	NO	1	0	1	6	0	0	0		0.4557
MB-4744	9.15262	1:Recurred	Positive	7	Positve	Ductal/NST	3	2	76.3	5.032	16	153	1:DECEASED	YES	2	0	2	3	0	0	1		0.3652
MB-4745	19.6128	1:Recurred	Negative	15	Negative	Ductal/NST	3	1	30.0667	5.074	37	42.6667	1:DECEASED	NO	2	0	1	7	1	3	1		-0.0562
MB-4746	19.6128	0:Not Recurred	Positive	15	Negative	Ductal/NST	3	3	244.433	5.09	45	244.433	0:LIVING	NO		2	1	7	1	2	0		1.0746
MB-4749	18.3052	0:Not Recurred	Positive	14	Positve	Mixed	3	0	51.4667	4.044	22	51.4667	1:DECEASED	NO	2	3	1	6	0	1	1		1.1055
MB-4750	7.84511	1:Recurred	Positive	7	Positve	Ductal/NST	2	1	37.0667	4.05	25	37.7333	1:DECEASED	YES	2	1	1	1	0	3	0		0.445
MB-4752	3.92255	1:Recurred	Positive	3	Positve	Ductal/NST	2	1	74.6667	4.12	60	125.267	1:DECEASED	YES	3	1	1	1	0	0	0		0.6736
MB-4757	9.15262	1:Recurred	Negative	7	Negative	Ductal/NST	3	3	10.2667	5.02	10	27.4	1:DECEASED	NO		3	1	1	0	1	1		1.8698
MB-4758	9.15262	0:Not Recurred	Negative	7	Negative	Ductal/NST	3	0	211.933	4.02	10	211.933	0:LIVING	NO		0	2	4	0	0	0		-0.4505
MB-4760	5.23007	1:Recurred	Positive	4	Positve	Ductal/NST		1	98.3667	2.03	15	124.8	1:DECEASED	YES		0	2	2	0	0	0		0.616
MB-4762	7.84511	0:Not Recurred	Positive	6	Positve	Tubular/ cribriform	2	0	252.1	3.03	15	252.1	0:LIVING	NO	1	1	0	1	0	2	1		1.384
MB-4763	5.23007	0:Not Recurred	Negative	4	Negative	Ductal/NST	3	1	102.1	5.06	30	102.1	0:LIVING	NO	2	0	0	2	0	2	0		1.0639
MB-4764	5.23007	0:Not Recurred	Positive	4	Positve	Lobular	3	0	245.5	4.1	50	245.5	0:LIVING	YES	2	0	0	4	0	0	0		0.3443
MB-4767	5.23007	1:Recurred	Positive	4	Positve	Ductal/NST	3	1	41.7667	5.08	40	47.1333	1:DECEASED	YES	2	0	1	2	0	1	0		-0.9105
MB-4769	14.3827	1:Recurred	Negative	11	Negative	Ductal/NST	3	0	7.66667	4.07	35	21.7	1:DECEASED	NO	2	0	2	3	0	0	0		0.1274
MB-4770	13.0752	0:Not Recurred	Negative	10	Negative	Ductal/NST	3	0	152.067	4.026	13	152.067	1:DECEASED	NO	1	3	0	4	0	0	1		0.8456
MB-4771	3.92255	0:Not Recurred	Positive	3	Positve	Ductal/NST	2	0	297.233	3.06	30	297.233	0:LIVING	NO	2	0	0	3	0	0	0		0.8952
MB-4778	14.3827	0:Not Recurred	Positive	11	Positve	Mixed	2	0	206.133	3.05	25	206.133	1:DECEASED	NO	2	1	1	3	1	2	2		0.7633
MB-4779	9.15262	0:Not Recurred	Positive	7	Positve	Ductal/NST	2	2	101.567	4.026	13	101.567	0:LIVING	YES	2	0	1	1	3	0	0		0.3301
MB-4782	5.23007	0:Not Recurred	Positive	4		Ductal/NST	2	0	251.067	5		251.067	0:LIVING	NO		0	1	2	0	1	0		0.2065
MB-4784	5.23007	0:Not Recurred	Positive	4	Positve	Ductal/NST	3	0	145.733	4.04	20	145.733	1:DECEASED	YES		0	0	3	0	0	0		4.1136
MB-4785	6.53759	1:Recurred	Positive	5	Positve	Ductal/NST	2	0	65.3333	3.056	28	121.667	1:DECEASED	NO	2	2	0	1	0	0	0		0.562
MB-4787	10.4601	0:Not Recurred	Positive	8	Positve	Ductal/NST	2	0	81.0667	3.06	30	81.0667	1:DECEASED	NO	2	1	0	2	0	2	2		1.2774
MB-4790	7.84511	1:Recurred	Positive	6	Positve	Ductal/NST	2	0	29.3	3.056	28	70.4667	1:DECEASED	NO	2	0	0	2	0	0	2		0.9619
MB-4791	60.1458	0:Not Recurred	Positive	46	Positve	Ductal/NST	1	0	173.833	2.04	20	173.833	1:DECEASED	NO	1	2	24	20	0	0	0		0.032
MB-4792	7.84511	1:Recurred	Negative	6	Negative	Ductal/NST	3	2	35.5667	5.04	20	40.6333	1:DECEASED	NO	2	1	1	2	0	1	1		2.0028
MB-4793	9.15262	0:Not Recurred	Negative	7	Negative	Ductal/NST	3	0	83.3667	4.1	50	83.3667	1:DECEASED	NO	2	2	1	0	1	2	0		1.5606
MB-4794	6.53759	0:Not Recurred	Positive	5	Positve	Ductal/NST		3	45.5	2.07	35	45.5	1:DECEASED	YES	2	0	2	1	0	2	0		-0.1112
MB-4796	5.23007	1:Recurred	Positive	4	Positve	Ductal/NST	2	0	9.06667	3.05	25	128.267	0:LIVING	NO	2	1	0	2	0	0	0		-0.1612
MB-4797	2.61504	0:Not Recurred	Positive	2	Positve	Lobular	2	0	99.3667	3.04	20	99.3667	1:DECEASED	YES	1	0	0	1	0	0	0		0.0948
MB-4798	6.53759	0:Not Recurred	Positive	5	Positve	Lobular	2	0	257.167	3.05	25	257.167	0:LIVING	NO	2	0	1	1	0	1	0		0.4876
MB-4800	10.4601	1:Recurred	Positive	8	Positve	Ductal/NST	3	0	27.2	4.05	25	110.933	1:DECEASED	NO	2	0	0	3	0	2	1		-0.3097
MB-4801	15.6902	0:Not Recurred	Positive	12	Positve	Ductal/NST	3	7	130.367	6.07	35	130.367	1:DECEASED	YES	2	1	1	2	0	2	0		-0.2272
MB-4802	9.15262	1:Recurred	Positive	7		Ductal/NST	2	0	24.3667	3.08	40	43.9	1:DECEASED	NO	2	0	2	4	1	0	0		1.569
MB-4805	7.84511	1:Recurred	Positive	6	Positve	Ductal/NST	3	0	49	4.07	35	129.8	1:DECEASED	YES	2	1	0	3	0	1	0		2.2106
MB-4806	5.23007	0:Not Recurred	Positive	4	Positve	Ductal/NST	2	1	201.767	4.02	10	201.767	1:DECEASED	YES	2	0	0	2	0	1	0		0.0403
MB-4809	5.23007	0:Not Recurred	Positive	4	Negative	Ductal/NST	3	0	286.067	4.028	14	286.067	0:LIVING	NO	1	1	0	1	0	0	1		-0.1396
MB-4814	3.92255	1:Recurred	Positive	3	Positve	Ductal/NST	2	0	53.7667	3.1	50	73.4667	1:DECEASED	NO	2	0	1	0	1	0	1		1.3378
MB-4818	6.53759	0:Not Recurred	Positive	5	Positve	Mixed	2	1	76.2333	4.114	57	76.2333	1:DECEASED	YES	3	0	1	4	0	0	0		1.1337
MB-4820	6.53759	1:Recurred	Positive	5	Positve	Ductal/NST		2	50.6333	2.032	16	57.3	1:DECEASED	YES		0	1	3	0	1	0		-0.3566
MB-4822	5.23007	1:Recurred	Positive	4	Positve	Mixed	2	0	90.6333	3.02	10	91.6333	1:DECEASED	NO	1	0	0	2	0	0	0		0.6706
MB-4825	7.84511	0:Not Recurred	Positive	6	Positve	Ductal/NST	2	0	214.433	3.02	10	214.433	1:DECEASED	NO	1	0	0	3	0	2	0		-0.409
MB-4827	6.53759	0:Not Recurred	Positive	5	Positve	Tubular/ cribriform	2	0	45.7	3.044	22	45.7	1:DECEASED	YES	2	0	0	2	1	2	0		0.2237
MB-4828	10.4601	1:Recurred	Positive	8	Positve	Lobular	3	2	22.3333	5.16	80	42.5	1:DECEASED	YES	3	1	2	1	2	0	1		1.273
MB-4829	7.84511	0:Not Recurred	Positive	6	Positve	Mixed		1	176.267	2.02	10	176.267	1:DECEASED	YES	2	0	1	2	0	1	1		1.382
MB-4832	5.23007	1:Recurred	Positive	4	Positve	Ductal/NST	1	0	127.533	2.022	11	141.733	1:DECEASED	NO	1	0	0	1	0	1	0		1.6061
MB-4838	6.53759	0:Not Recurred	Positive	5	Positve	Ductal/NST	2	0	200.767	3.198	99	200.767	1:DECEASED	YES	3	1	1	1	0	0	1		1.4925
MB-4839	3.92255	1:Recurred	Positive	3		Ductal/NST		0	132.9	1.024	12	299.4	0:LIVING	NO		1	0	0	0	2	0		0.5855
MB-4843	15.6902	0:Not Recurred	Positive	12	Positve	Ductal/NST		0	265.133	2.06	30	265.133	0:LIVING	YES	2	1	1	3	1	4	0		0.5317
MB-4845	2.61504	1:Recurred	Positive	2	Positve	Ductal/NST		19	4.23333	3.04	20	25.4667	1:DECEASED	YES	2	1	0	0	1	0	0		0.3879
MB-4846	7.84511	1:Recurred	Positive	6	Positve	Lobular	2	0	26.1667	3.05	25	101.633	1:DECEASED	YES	2	0	0	4	0	2	0		1.3502
MB-4849	6.53759	1:Recurred	Positive	5	Positve	Ductal/NST	3	0	11	4.06	30	45.3333	1:DECEASED	YES	2	1	0	3	1	0	0		1.4334
MB-4851	9.15262	1:Recurred	Positive	7	Positve	Ductal/NST	2	1	86.5667	4.05	25	90.2667	1:DECEASED	YES	2	0	0	2	0	4	0		0.6808
MB-4853	7.84511	1:Recurred	Positive	6	Positve	Lobular		0	31.1667	3.032	16	265.933	0:LIVING	NO	1	0	0	3	1	1	0		-0.4071
MB-4855	11.7677	1:Recurred	Positive	9	Positve	Ductal/NST	3	2	31.6667	5.06	30	41.4667	1:DECEASED	YES		1	1	4	0	1	0		-0.1413
MB-4859	5.23007	0:Not Recurred	Negative	4	Positve	Ductal/NST	2	0	157.8	3.034	17	157.8	1:DECEASED	NO	1	1	1	1	0	1	0		1.0906
MB-4860	7.84511	1:Recurred	Positive	6	Positve	Lobular	2	0	37.5667	3.02	10	234.6	0:LIVING	NO	1	0	0	4	0	0	1		1.2332
MB-4862	13.0752	0:Not Recurred	Positive	10	Positve	Ductal/NST	3	0	187.3	4.046	23	187.3	0:LIVING	YES	2	2	0	5	1	0	0		0.7738
MB-4865	10.4601	0:Not Recurred	Negative	8	Negative	Ductal/NST	3	0	229.9	4.07	35	229.9	0:LIVING	NO	2	1	2	3	0	1	1		2.3787
MB-4866	2.61504	0:Not Recurred	Positive	2	Positve	Ductal/NST	1	0	224.3	2.04	20	224.3	0:LIVING	NO	1	0	0	1	0	1	0		1.4106
MB-4867	6.53759	0:Not Recurred	Positive	5	Positve	Ductal/NST	2	0	221.9	3.05	25	221.9	0:LIVING	NO	2	0	1	4	0	0	0		1.0894
MB-4869	7.84511	1:Recurred	Positive	6	Positve	Ductal/NST	2	2	28.0333	4.06	30	29.3	1:DECEASED	YES	2	0	2	3	0	1	0		0.6157
MB-4870	5.23007	1:Recurred	Positive	4	Positve	Ductal/NST	1	0	228.233	2.05	25	229.067	0:LIVING	NO	2	0	0	1	1	1	1		1.1163
MB-4871	10.4601	1:Recurred	Negative	8	Negative	Ductal/NST	2	0	37.1	3.08	40	39.8	1:DECEASED	NO	2	2	1	2	0	3	0		1.6941
MB-4872	3.92255	1:Recurred	Positive	3	Positve	Lobular	2	1	110.067	4.04	20	157.1	0:LIVING	YES		0	2	1	0	0	0		-0.1168
MB-4873	11.7677	1:Recurred	Positive	9	Positve	Ductal/NST	2	14	89.6333	5.06	30	117.667	1:DECEASED	YES	3	0	0	4	0	4	1		0.6519
MB-4876	6.53759	1:Recurred	Positive	5	Positve	Lobular	2	0	125.533	3.056	28	150.6	1:DECEASED	NO	2	0	0	2	0	1	1		-0.183
MB-4878	6.53759	1:Recurred	Positive	5	Positve	Ductal/NST	2	0	18.3667	3.05	25	22.4667	1:DECEASED	NO	2	1	2	1	0	1	0		1.8374
MB-4879	13.0752	0:Not Recurred	Negative	10		Ductal/NST	3	0	79.9667	4.036	18	79.9667	1:DECEASED	NO	1	0	1	7	0	1	0		1.9915
MB-4880	11.7677	1:Recurred	Negative	9		Ductal/NST	3	0	86.4	4.054	27	210.967	0:LIVING	NO	2	1	2	1	0	3	1		0.3292
MB-4881	14.3827	0:Not Recurred	Negative	11	Negative	Ductal/NST	3	0	274.2	4.07	35	274.2	0:LIVING	NO		0	3	5	0	3	0		2.1296
MB-4882	5.23007	0:Not Recurred	Positive	4		Ductal/NST	1	0	266.1	2.014	7	266.1	1:DECEASED	NO	1	0	0	1	0	1	1		1.3483
MB-4883	10.4601	0:Not Recurred	Positive	8		Ductal/NST	2	0	268.9	3.04	20	268.9	0:LIVING	NO	1	2	0	4	0	2	0		2.022
MB-4886	16.9977	1:Recurred	Negative	13	Negative	Ductal/NST	3	1	31.5	5.09	45	48.1667	1:DECEASED	NO	2	1	3	4	0	4	0		0.3204
MB-4887	14.3827	1:Recurred	Positive	11	Positve	Ductal/NST	3	3	9.16667	5.066	33	35.4	1:DECEASED	YES	2	2	1	4	0	3	0		1.7219
MB-4888	10.4601	0:Not Recurred	Negative	8	Negative	Ductal/NST	3	0	230.5	4.032	16	230.5	0:LIVING	NO	1	3	1	1	0	0	3		-0.8304
MB-4893	7.84511	0:Not Recurred	Negative	6	Negative	Ductal/NST	3	3	176.7	5.04	20	176.7	0:LIVING	NO	2	0	0	2	2	1	0		0.705
MB-4896	6.53759	1:Recurred	Negative	5	Negative	Ductal/NST	3	0	16.8	4.06	30	64.8667	1:DECEASED	NO	2	2	1	1	0	1	0		1.0619
MB-4897	6.53759	0:Not Recurred	Positive	5	Positve	Mixed	1	0	197.433	2.002	1	197.433	0:LIVING	NO	1	0	2	1	0	1	1		0.6576
MB-4898	6.53759	1:Recurred	Positive	5	Positve	Ductal/NST	2	0	81	3.02	10	117.9	1:DECEASED	NO		1	0	1	1	1	0		1.1439
MB-4899	10.4601	1:Recurred	Positive	8	Positve	Ductal/NST	2	0	125.567	3.04	20	275.733	0:LIVING	NO	1	1	0	2	1	2	0		0.3568
MB-4900	6.53759	0:Not Recurred	Positive	5	Positve	Ductal/NST	2	0	224.6	3.036	18	224.6	0:LIVING	YES	1	1	0	2	0	1	0		2.0084
MB-4904	7.84511	0:Not Recurred	Negative	6	Negative	Ductal/NST	3	1	129.233	5		129.233	1:DECEASED	NO	3	0	0	3	3	0	0		-0.0441
MB-4906	3.92255	0:Not Recurred	Positive	3	Positve	Ductal/NST	1	2	233.867	3.052	26	233.867	1:DECEASED	YES	2	1	1	1	0	0	0		2.6902
MB-4908	11.7677	1:Recurred	Positive	9	Positve	Ductal/NST	3	3	40.9667	5.08	40	47.9	1:DECEASED	YES	2	0	1	4	0	3	1		-0.344
MB-4911	5.23007	1:Recurred	Negative	4	Negative	Ductal/NST	3	2	23.4	5.03	15	31.4333	1:DECEASED	NO	2	0	0	2	0	1	0		1.1657
MB-4912	3.92255	1:Recurred	Positive	3	Positve	Ductal/NST	2	3	23.2667	4.056	28	50	1:DECEASED	YES	2	0	0	1	0	2	0		0.6481
MB-4925	1.30752	0:Not Recurred	Positive	1	Positve	Ductal/NST	2	1	102.767	4.05	25	102.767	1:DECEASED	YES	2	0	1	0	0	0	0		0.9381
MB-4928	13.0752	0:Not Recurred	Negative	10	Positve	Ductal/NST	3	1	220.033	5.044	22	220.033	0:LIVING	YES	2	0	1	5	1	1	0		0.527
MB-4929	13.0752	1:Recurred	Negative	10	Positve	Ductal/NST	3	6	12.7	6.052	26	40	1:DECEASED	YES	2	2	0	4	1	2	0		1.338
MB-4930	7.84511	0:Not Recurred	Positive	6	Positve	Ductal/NST	3	2	58.4333	5.06	30	58.4333	0:LIVING	YES	2	0	1	2	0	1	1		0.6782
MB-4931	13.0752	1:Recurred	Negative	10	Negative	Ductal/NST	3	0	17.7667	4.06	30	30.3667	1:DECEASED	YES	2	2	0	4	0	1	0		1.3086
MB-4934	13.0752	0:Not Recurred	Positive	10	Positve	Ductal/NST	2	4	70.2333	5.056	28	70.2333	0:LIVING	YES	2	0	1	4	0	1	2		1.0191
MB-4935	5.23007	0:Not Recurred	Negative	4	Negative	Ductal/NST	3	3	194.2	5.046	23	194.2	0:LIVING	YES	2	1	0	1	0	2	0		1.6021
MB-4937	6.53759	1:Recurred	Positive	5	Positve	Ductal/NST	3	0	32.5667	4.04	20	77.2333	1:DECEASED	NO	1	1	0	4	0	0	0		0.8017
MB-4938	39.2255	1:Recurred	Negative	30	Negative	Ductal/NST	2	1	28.3333	4.05	25	70.6	1:DECEASED	NO	2	2	2	17	1	3	3		-0.2416
MB-4941	3.92255	1:Recurred	Positive	3	Positve	Ductal/NST	2	0	54.5	3.04	20	58.6333	1:DECEASED	NO	1	1	0	2	0	0	0		1.0994
MB-4944	6.53759	0:Not Recurred	Positive	5	Positve	Ductal/NST	2	0	237.267	3.036	18	237.267	1:DECEASED	NO	1	3	0	1	0	1	0		0.9249
MB-4945	7.84511	1:Recurred	Negative	6	Negative	Ductal/NST	3	1	15.4667	5.038	19	20.1333	1:DECEASED	NO		1	0	4	0	0	0		-0.2952
MB-4949	20.9203	0:Not Recurred	Positive	16	Positve	Ductal/NST	3	0	216.967	4.044	22	216.967	0:LIVING	NO	2	1	3	7	0	2	0		0.4545
MB-4950	6.53759	1:Recurred	Positive	5	Positve	Ductal/NST	3	12	150.6	6.06	30	150.6	1:DECEASED	YES	2	0	1	2	0	0	0		1.0739
MB-4952	13.0752	0:Not Recurred	Negative	10	Negative	Ductal/NST	3	0	184.4	4.042	21	184.4	0:LIVING	NO	2	1	1	5	0	2	1		0.0383
MB-4956	2.61504	1:Recurred	Positive	2	Positve	Ductal/NST	3	4	37.4667	6.12	60	69.3	1:DECEASED	YES	3	0	1	1	0	0	0		1.7645
MB-4957	3.92255	1:Recurred	Positive	3		Mixed	2	0	91.2	3.04	20	197.667	1:DECEASED	NO	1	0	0	1	1	0	1		1.0936
MB-4959	10.4601	1:Recurred	Positive	8	Positve	Ductal/NST	1	0	116.8	2.026	13	117.567	1:DECEASED	YES	1	1	1	0	1	3	2		-0.1131
MB-4961	13.0752	0:Not Recurred	Positive	10	Positve	Ductal/NST	2	0	219.467	3.05	25	219.467	0:LIVING	NO	2	0	1	3	0	2	0		0.9416
MB-4962	3.92255	1:Recurred	Positive	3	Positve	Ductal/NST	2	2	197.833	4.028	14	197.833	1:DECEASED	YES		1	0	2	0	0	0		1.3646
MB-4965	9.15262	0:Not Recurred	Positive	7	Positve	Mixed	2	0	263.6	3.06	30	263.6	1:DECEASED	YES	2	0	0	1	1	2	1		1.2199
MB-4966	6.53759	1:Recurred	Positive	5	Positve	Mixed	1	6	47.3	4.1	50	49.3	1:DECEASED	YES	2	0	1	3	0	1	0		0.8084
MB-4967	7.84511	0:Not Recurred	Positive	6	Positve	Ductal/NST	2	1	130.7	4.03	15	130.7	1:DECEASED	YES	2	0	0	2	0	1	1		0.0242
MB-4968	9.15262	0:Not Recurred	Positive	7	Positve	Lobular	2	5	78.7	5.05	25	78.7	0:LIVING	YES	2	0	1	5	0	0	1		0.7348
MB-4969	22.2278	0:Not Recurred	Positive	17	Positve	Ductal/NST	2	0	198.1	3.05	25	198.1	1:DECEASED	NO	2	2	2	8	0	0	0		1.0501
MB-4970	7.84511	1:Recurred	Positive	6	Positve	Ductal/NST	2	0	54.9667	3.06	30	88.8	1:DECEASED	NO		0	0	1	3	0	0		0.3
MB-4974	6.53759	0:Not Recurred	Negative	5	Negative	Ductal/NST	3	0	176.1	4.036	18	176.1	1:DECEASED	NO	1	1	0	1	0	2	0		-0.9173
MB-4976	2.61504	0:Not Recurred	Positive	2	Positve	Ductal/NST	1	3	224.1	3.04	20	224.1	1:DECEASED	YES		0	0	1	0	1	0		-0.4439
MB-4977	7.84511	1:Recurred	Positive	6	Positve	Ductal/NST	3	5	199	6.044	22	216.733	1:DECEASED	YES		1	0	3	0	0	0		0.0155
MB-4978	6.53759	0:Not Recurred	Positive	5	Positve	Lobular		0	198.433	2.04	20	198.433	0:LIVING	YES	1	0	0	1	0	1	0		0.1432
MB-4981	3.92255	1:Recurred	Positive	3	Positve	Mixed	3	4	176.767	6.06	30	180.767	1:DECEASED	YES		1	0	0	0	2	0		-0.9509
MB-4982	6.53759	1:Recurred	Negative	5	Positve	Ductal/NST	3	5	9.8	6.034	17	19.1667	1:DECEASED	YES		0	0	2	0	2	0		0.3101
MB-4986	10.4601	1:Recurred	Positive	8	Positve	Ductal/NST	2	0	9.23333	3.1	50	79.8	1:DECEASED	NO	2	3	1	3	0	1	0		0.6876
MB-4987	9.15262	0:Not Recurred	Positive	7	Negative	Ductal/NST	2	0	221.767	3.04	20	221.767	1:DECEASED	NO	1	2	1	3	0	0	0		-0.1915
MB-4992	11.7677	0:Not Recurred	Negative	9	Negative	Lobular	2	0	165.367	3.066	33	165.367	0:LIVING	NO	2	1	1	5	0	1	0		-0.2449
MB-4993	19.6128	1:Recurred	Negative	15	Negative	Ductal/NST	3	4	64.4	6.1	50	75.2333	1:DECEASED	NO	2	1	2	7	0	3	0		-0.6623
MB-4994	7.84511	0:Not Recurred	Positive	6	Positve	Ductal/NST	2	0	174.133	3.044	22	174.133	1:DECEASED	NO	2	1	1	1	0	1	2		0.2196
MB-4996	14.3827	0:Not Recurred	Positive	11	Positve	Ductal/NST	1	1	99.7667	3.036	18	99.7667	1:DECEASED	YES	2	1	2	7	0	1	0		0.5055
MB-4998	13.0752	1:Recurred	Positive	11	Positve	Lobular	3	6	17.5667	6.064	32	65.5667	1:DECEASED	YES	2	2	0	4	0	1	1		1.0649
MB-4999	7.84511	0:Not Recurred	Positive	6	Positve	Ductal/NST	2	0	187.933	3.06	30	187.933	0:LIVING	NO	2	0	1	4	0	0	0		0.4023
MB-5001	11.7677	1:Recurred	Positive	9	Positve	Ductal/NST	2	1	18.1	4.042	21	81.8	1:DECEASED	YES	2	0	1	3	0	4	0		-0.4731
MB-5004	22.2278	0:Not Recurred	Positive	17	Negative	Ductal/NST	3	2	216.733	5.074	37	216.733	0:LIVING	NO	2	0	3	8	1	1	0		-0.4242
MB-5008	5.23007	0:Not Recurred	Negative	4	Negative	Ductal/NST	3	2	223.3	5.12	60	223.3	0:LIVING	NO	3	0	1	1	0	0	2		-1.1011
MB-5011	5.23007	0:Not Recurred	Positive	4	Positve	Mixed	2	0	80.5	3.046	23	80.5	1:DECEASED	NO	2	0	1	1	0	1	1		-0.6522
MB-5013	3.92255	0:Not Recurred	Positive	3	Positve	Tubular/ cribriform	2	1	251.2	4.04	20	251.2	1:DECEASED	YES	2	0	1	1	0	0	1		0.2861
MB-5014	2.61504	0:Not Recurred	Positive	2	Positve	Ductal/NST	3	1	213.367	5.04	20	213.367	0:LIVING	YES		0	0	2	0	0	0		0.025
MB-5015	6.53759	0:Not Recurred	Positive	5	Positve	Ductal/NST	3	0	252.3	4.044	22	252.3	1:DECEASED	NO	2	1	0	2	0	1	0		1.2811
MB-5018	3.92255	0:Not Recurred	Positive	3	Positve	Ductal/NST	2	3	108.6	4.06	30	108.6	1:DECEASED	YES	2	0	0	3	0	0	0		-1.2426
MB-5019	5.23007	1:Recurred	Negative	4	Negative	Ductal/NST	3	0	29.1333	4.024	12	37.8	1:DECEASED	NO	1	0	1	2	0	1	0		-0.4579
MB-5020	10.4601	1:Recurred	Positive	8	Positve	Mixed	3	4	25.1667	6.034	17	84.8333	1:DECEASED	YES	2	1	1	3	1	1	0		0.8111
MB-5027	6.53759	0:Not Recurred	Positive	5	Positve	Mixed	3	0	189.867	4.05	25	189.867	0:LIVING	NO	2	0	0	2	0	1	1		1.0709
MB-5033	10.4601	1:Recurred	Positive	8	Positve	Mucinous	1	0	15.8667	2.086	43	52.7333	1:DECEASED	NO	2	0	0	4	0	1	2		1.9265
MB-5035	24.8428	1:Recurred	Positive	19	Positve	Mixed	3	0	213.2	4.11	55	213.2	1:DECEASED	NO	2	0	5	10	3	1	0		-0.3527
MB-5039	2.61504	1:Recurred	Positive	2	Positve	Ductal/NST	3	1	41.1	5.11	55	62.1333	1:DECEASED	YES	3	0	0	1	0	0	0		-0.183
MB-5040	5.23007	0:Not Recurred	Positive	4	Positve	Ductal/NST	3	0	79.1667	4.08	40	79.1667	1:DECEASED	YES	2	0	0	2	0	1	0		1.1429
MB-5041	2.61504	1:Recurred	Negative	2	Positve	Ductal/NST	3	0	173.933	4.04	20	173.933	0:LIVING	NO	1	0	0	1	0	1	0		0.0293
MB-5043	6.53759	1:Recurred	Positive	5	Positve	Mixed	3	6	118.6	6.08	40	128.367	1:DECEASED	YES	3	1	1	0	0	0	0		1.7725
MB-5044	2.61504	0:Not Recurred	Positive	2	Positve	Ductal/NST	2	0	139.433	3.034	17	139.433	0:LIVING	NO	1	0	0	1	0	1	0		0.7968
MB-5045	16.9977	0:Not Recurred	Positive	13	Positve	Ductal/NST	3	0	168.3	4.05	25	168.3	1:DECEASED	NO	2	1	3	5	0	3	0		0.0841
MB-5048	10.4601	1:Recurred	Positive	8	Positve	Ductal/NST	2	0	42.8333	3.032	16	86.3667	1:DECEASED	NO	1	1	0	3	1	1	0		0.4904
MB-5049	3.92255	0:Not Recurred	Positive	3	Positve	Mixed	2	0	255.3	3.034	17	255.3	0:LIVING	NO	1	0	0	3	0	0	0		0.5767
MB-5050	11.7677	0:Not Recurred	Positive	9	Positve	Mixed	2	0	184.333	3.03	15	184.333	0:LIVING	YES	1	0	1	1	0	3	1		-0.0002
MB-5052	3.92255	0:Not Recurred	Negative	3	Positve	Ductal/NST	3	2	34.5667	5.07	35	34.5667	1:DECEASED	YES	2	0	1	1	1	0	0		-0.1025
MB-5053	6.53759	0:Not Recurred	Positive	5	Positve	Ductal/NST	2	0	150.6	3.042	21	150.6	1:DECEASED	NO		1	0	2	0	1	0		0.2747
MB-5054	5.23007	0:Not Recurred	Negative	4	Negative	Ductal/NST	3	0	187.7	4.002	1	187.7	0:LIVING	NO	1	0	1	2	0	1	0		-0.0663
MB-5057	15.6902	1:Recurred	Negative	12	Negative	Ductal/NST	3	0	3.96667	4.03	15	56.3333	1:DECEASED	NO	1	2	2	5	0	1	0		2.1144
MB-5058	7.84511	1:Recurred	Negative	6	Negative	Mixed	3	16	171.867	6.03	15	178.733	1:DECEASED	YES	2	1	0	1	0	3	0		1.0948
MB-5059	10.4601	0:Not Recurred	Positive	8	Positve	Mixed	2	0	257.633	3.034	17	257.633	0:LIVING	NO	1	1	2	2	0	0	1		0.6896
MB-5060	7.84511	0:Not Recurred	Positive	6	Positve	Ductal/NST	2	1	150.1	4.05	25	150.1	1:DECEASED	YES	2	0	1	2	1	2	0		0.085
MB-5061	1.30752	0:Not Recurred	Positive	1	Positve	Ductal/NST	2	2	39.4333	4.05	25	39.4333	0:LIVING	YES	2	0	0	1	0	0	0		0.8147
MB-5062	9.15262	1:Recurred	Positive	7	Positve	Ductal/NST	3	1	75.1667	5.04	20	168.267	0:LIVING	YES	2	1	0	4	0	1	0		1.8806
MB-5063	7.84511	0:Not Recurred	Negative	6	Negative	Ductal/NST	3	1	215.167	5.04	20	215.167	0:LIVING	NO	2	0	0	3	0	2	1		-0.4782
MB-5064	14.3827	0:Not Recurred	Positive	11	Positve	Ductal/NST	2	0	91.5	3.04	20	91.5	0:LIVING	NO	1	0	2	7	0	1	1		0.5956
MB-5065	3.92255	0:Not Recurred	Negative	3	Negative	Mixed	3	0	184.8	4.032	16	184.8	0:LIVING	NO	1	1	1	1	0	0	0		-0.1988
MB-5066	6.53759	0:Not Recurred	Positive	5	Positve	Ductal/NST	2	1	94.7	4.05	25	94.7	0:LIVING	YES	2	0	0	3	0	0	1		0.4176
MB-5068	6.53759	0:Not Recurred	Positive	5	Positve	Ductal/NST	2	0	182.5	3.03	15	182.5	0:LIVING	YES		2	1	0	0	1	1		0.3174
MB-5070	9.15262	0:Not Recurred	Negative	7	Negative	Ductal/NST	3	2	213.9	5.06	30	213.9	0:LIVING	NO		1	0	3	0	2	0		0.6875
MB-5072	15.6902	1:Recurred	Negative	12	Negative	Ductal/NST	3	1	19.1333	5.06	30	50.2333	1:DECEASED	NO	2	2	2	3	2	1	1		0.7144
MB-5073	9.15262	0:Not Recurred	Positive	7	Positve	Ductal/NST		0	194.167	3.1	50	194.167	1:DECEASED	YES	2	0	2	4	0	1	0		0.2916
MB-5074	6.53759	1:Recurred	Positive	5	Positve	Lobular	3	0	164.133	4.05	25	221.6	1:DECEASED	YES	2	0	0	1	0	0	1		0.5169
MB-5078	7.84511	1:Recurred	Positive	6	Positve	Ductal/NST	2	1	48.7667	4.048	24	87.1	1:DECEASED	YES	2	0	0	3	0	2	1		1.3661
MB-5079	9.15262	0:Not Recurred	Positive	7	Positve	Ductal/NST	2	0	199.933	3.03	15	199.933	0:LIVING	NO	1	0	0	4	0	3	0		0.121
MB-5081	10.4601	1:Recurred	Positive	8	Positve	Ductal/NST	2	0	45.5333	3.032	16	58	1:DECEASED	NO		1	0	6	0	1	0		-0.3959
MB-5084	6.53759	1:Recurred	Positive	5	Positve	Ductal/NST	2	0	74.9	3.04	20	198.1	1:DECEASED	NO	1	2	1	1	0	1	0		0.7032
MB-5086	6.53759	1:Recurred	Positive	5	Positve	Ductal/NST		0	45.9	2.02	10	84.2333	1:DECEASED	NO	1	0	0	3	1	0	1		0.5291
MB-5088	9.15262	0:Not Recurred	Positive	7	Positve	Ductal/NST	2	0	199.367	3.06	30	199.367	1:DECEASED	YES	2	0	0	4	1	2	0		0.8433
MB-5092	9.15262	0:Not Recurred	Positive	7	Positve	Ductal/NST	3	1	174.567	5.04	20	174.567	1:DECEASED	YES	2	1	0	3	1	0	0		-0.4143
MB-5093	5.23007	0:Not Recurred	Positive	4	Positve	Ductal/NST	2	0	142.433	3.06	30	142.433	1:DECEASED	YES	2	1	0	1	0	1	0		0.8087
MB-5097	2.61504	0:Not Recurred	Positive	2	Positve	Ductal/NST	2	0	61.6	3.044	22	61.6	0:LIVING	YES	2	0	0	1	0	1	0		-0.406
MB-5098	9.15262	1:Recurred	Positive	7	Positve	Ductal/NST		0	80.3333	3.036	18	186.4	1:DECEASED	NO	1	0	1	3	0	2	1		1.088
MB-5100	7.84511	1:Recurred	Negative	6	Negative	Ductal/NST	3	17	16.1667	6.04	20	19.9	1:DECEASED	YES	2	0	1	4	0	1	0		1.4347
MB-5101	1.30752	1:Recurred	Positive	1	Positve	Ductal/NST	2	14	33.5667	5.1	50	34.3333	1:DECEASED	YES	3	0	0	0	0	0	1		2.113
MB-5102	7.84511	1:Recurred	Negative	6	Negative	Ductal/NST	3	20	18.4667	6.04	20	30.3667	1:DECEASED	YES	2	1	0	3	1	1	0		1.6522
MB-5105	2.61504	1:Recurred	Positive	2	Positve	Ductal/NST	2	0	107.133	3.022	11	204.433	1:DECEASED	NO	1	0	0	1	0	1	0		1.3862
MB-5107	3.92255	1:Recurred	Positive	3	Positve	Ductal/NST	3	0	70.0333	4.082	41	82.6333	1:DECEASED	YES	2	0	1	0	0	1	0		1.4257
MB-5110	10.4601	1:Recurred	Positive	8	Positve	Lobular		0	12.6	1.05	25	21.9	1:DECEASED	YES	2	1	1	2	2	1	0		0.2663
MB-5113	2.61504	0:Not Recurred	Positive	2	Positve	Ductal/NST	2	0	175.633	3.034	17	175.633	0:LIVING	YES	1	0	0	1	0	1	0		0.8191
MB-5114	7.84511	1:Recurred	Negative	6	Positve	Ductal/NST	3	0	13.6667	4.08	40	15.3667	1:DECEASED	YES		2	1	1	0	1	1		0.1876
MB-5115	3.92255	0:Not Recurred	Negative	3	Negative	Ductal/NST	3	1	77.4	5.06	30	77.4	0:LIVING	NO	2	1	0	0	0	1	1		1.439
MB-5116	7.84511	1:Recurred	Positive	6	Positve	Ductal/NST	2	7	67.7	5.036	18	71.7667	1:DECEASED	YES	2	1	0	4	0	1	0		0.9633
MB-5117	6.53759	0:Not Recurred	Positive	5	Positve	Ductal/NST	2	0	209.267	3.06	30	209.267	0:LIVING	YES	2	0	2	0	0	1	1		0.6084
MB-5118	6.53759	0:Not Recurred	Positive	5	Positve	Ductal/NST	2	0	211.733	3.024	12	211.733	0:LIVING	YES	1	1	0	2	0	2	0		0.1067
MB-5119	9.15262	0:Not Recurred	Positive	7	Positve	Ductal/NST	2	0	59.7667	3.04	20	59.7667	0:LIVING	NO	1	1	1	3	1	1	0		0.6372
MB-5120	11.7677	1:Recurred	Negative	9	Negative	Ductal/NST	3	1	17.5333	5.06	30	27.8	1:DECEASED	NO	2	1	2	3	0	2	0		1.0792
MB-5121	9.15262	1:Recurred	Positive	7	Positve	Lobular	3	0	113.433	4.036	18	114.9	1:DECEASED	YES		0	1	3	0	1	1		0.5329
MB-5122	3.92255	0:Not Recurred	Positive	3	Positve	Mixed		5	125.7	3.08	40	125.7	1:DECEASED	YES		0	1	2	0	0	0		0.0216
MB-5123	10.4601	1:Recurred	Positive	8	Positve	Ductal/NST	2	1	62.6333	4.04	20	90.3	1:DECEASED	YES	2	2	0	3	0	1	0		-0.5174
MB-5124	6.53759	1:Recurred	Positive	5	Positve	Ductal/NST	2	0	112.467	3.052	26	124.2	1:DECEASED	YES	3	1	1	2	0	0	1		0.044
MB-5126	3.92255	1:Recurred	Negative	3	Negative	Ductal/NST	3	1	19.9667	5.02	10	27.3	1:DECEASED	NO		0	1	1	0	0	1		-0.0766
MB-5127	2.61504	0:Not Recurred	Positive	2	Positve	Mixed	3	0	191.467	4.06	30	191.467	1:DECEASED	NO	2	0	1	0	0	1	0		0.2656
MB-5130	16.9977		Positive	13	Positve	Ductal/NST	3	0	255	4.03	15	255	1:DECEASED	NO	1	0	5	4	0	1	0		1.4631
MB-5134	9.15262	0:Not Recurred	Positive	7	Positve	Ductal/NST	2	0	196.533	3.02	10	196.533	0:LIVING	NO	1	2	0	1	1	1	0		0.4762
MB-5135	9.15262	1:Recurred	Negative	7	Negative	Ductal/NST	3	0	28.0333	4.07	35	37.3667	1:DECEASED	NO	2	0	0	4	1	1	0		1.612
MB-5138	6.53759	1:Recurred	Negative	5	Negative	Ductal/NST	3	2	6.76667	5.03	15	37	1:DECEASED	YES		1	0	1	0	3	0		1.3867
MB-5139	5.23007	1:Recurred	Positive	4	Positve	Ductal/NST	3	4	87.1333	6.058	29	89.9667	1:DECEASED	YES	2	0	0	1	0	0	1		-0.1249
MB-5143	6.53759	0:Not Recurred	Positive	5	Positve	Ductal/NST	2	0	127.933	3.04	20	127.933	1:DECEASED	NO	1	0	1	3	1	0	0		0.7528
MB-5144	5.23007	0:Not Recurred	Positive	4	Positve	Ductal/NST	2	0	213.033	3.034	17	213.033	0:LIVING	YES	1	1	0	2	0	0	0		1.6593
MB-5145	2.61504	1:Recurred	Negative	2	Positve	Mixed	3	0	61.9667	4.05	25	159.233	1:DECEASED	YES	2	0	0	1	0	0	0		-0.095
MB-5147	14.3827	0:Not Recurred	Positive	11	Positve	Lobular	3	0	20.2667	4.05	25	20.2667	0:LIVING	YES	2	1	3	3	2	2	0		0.0999
MB-5148	5.23007	0:Not Recurred	Negative	4	Positve	Ductal/NST	3	0	245.233	4.04	20	245.233	1:DECEASED	NO	1	2	0	0	0	2	0		-0.2854
MB-5150	1.30752	1:Recurred	Positive	1	Positve	Lobular	2	0	9.1	3.002	1	110.833	1:DECEASED	NO	1	0	0	0	1	0	0		-0.0201
MB-5152	20.9203	0:Not Recurred	Positive	15	Positve	Ductal/NST	2	1	115.933	4.034	17	115.933	1:DECEASED	YES	2	2	0	8	1	2	1		0.183
MB-5154	2.61504	0:Not Recurred	Negative	2	Negative	Ductal/NST	3	0	170.833	4.002	1	170.833	0:LIVING	NO	1	1	0	0	0	0	1		-0.5377
MB-5155	9.15262	0:Not Recurred	Negative	7	Negative	Ductal/NST		3	259.933	2.06	30	259.933	0:LIVING	YES	2	0	1	3	0	1	1		0.8627
MB-5157	10.4601	1:Recurred	Positive	8	Positve	Ductal/NST	3	4	12.8667	6.024	12	18.2333	1:DECEASED	YES		0	1	3	0	1	1		0.5632
MB-5160	10.4601	1:Recurred	Positive	8	Positve	Ductal/NST	2	0	27.1667	3.05	25	87.7333	1:DECEASED	YES	2	1	1	3	1	1	0		0.6545
MB-5161	5.23007	0:Not Recurred	Positive	4	Positve	Tubular/ cribriform	2	0	175.333	3.024	12	175.333	0:LIVING	NO	1	0	0	3	0	1	0		-0.3489
MB-5162	3.92255	0:Not Recurred	Negative	3		Ductal/NST	2	0	164.333	3.03	15	164.333	0:LIVING	NO	1	0	0	2	0	0	1		0.3847
MB-5163	9.15262	0:Not Recurred	Positive	7	Positve	Ductal/NST	3	0	212.2	4.036	18	212.2	1:DECEASED	YES	1	1	1	3	0	1	0		0.2037
MB-5164	11.7677	0:Not Recurred	Positive	9	Positve	Ductal/NST	3	0	80.5	4.026	13	80.5	0:LIVING	NO	1	0	2	3	0	3	1		1.1703
MB-5166	10.4601	1:Recurred	Positive	8	Positve	Ductal/NST	3	11	44.2333	6.06	30	80.7333	1:DECEASED	YES	3	0	0	7	0	1	0		1.5826
MB-5167	7.84511	0:Not Recurred	Positive	6	Positve	Ductal/NST		0	208.4	1.06	30	208.4	0:LIVING	YES	2	0	0	3	1	1	0		0.1751
MB-5169	19.6128	1:Recurred	Positive	15	Positve	Ductal/NST	3	0	41.6333	4.05	25	51.9667	1:DECEASED	NO	2	3	2	8	1	1	0		1.4943
MB-5171	3.92255	1:Recurred	Positive	3	Positve	Ductal/NST	2	0	127.7	3.022	11	185	1:DECEASED	NO	1	0	0	1	1	1	0		-0.535
MB-5172	14.3827	0:Not Recurred	Negative	11	Negative	Ductal/NST	3	7	184.267	6.08	40	184.267	0:LIVING	YES	3	1	3	4	0	2	1		-0.1366
MB-5173	10.4601	1:Recurred	Negative	8	Negative	Ductal/NST	3	0	19.8	4.1	50	22.1333	1:DECEASED	YES	2	2	1	2	0	1	1		0.9945
MB-5174	7.84511	0:Not Recurred	Positive	6		Ductal/NST		0	151.2	1.03	15	151.2	1:DECEASED	NO		1	1	3	0	0	0		1.0898
MB-5176	24.8428	0:Not Recurred	Positive	19	Positve		2	0	112.633	3.03	15	112.633	1:DECEASED	NO	1	3	0	8	0	3	0		-0.3458
MB-5177	3.92255	0:Not Recurred	Positive	3	Positve	Ductal/NST	3	1	65.2333	5		65.2333	1:DECEASED	YES		0	0	3	0	0	0		-0.2
MB-5178	7.84511	0:Not Recurred	Positive	6	Positve	Lobular	3	0	184.333	4.04	20	184.333	0:LIVING	YES	1	0	0	5	0	1	0		0.7412
MB-5182	6.53759	0:Not Recurred	Positive	5	Positve	Mixed	3	0	134.267	4.06	30	134.267	1:DECEASED	YES		0	0	2	1	2	0		0.0187
MB-5183	10.4601	0:Not Recurred	Positive	8	Positve	Ductal/NST	2	0	118.533	3.03	15	118.533	1:DECEASED	YES	1	0	0	2	0	2	0		-0.1424
MB-5184	9.15262	0:Not Recurred	Positive	7	Positve	Lobular	2	0	89.3333	3.04	20	89.3333	1:DECEASED	NO	1	0	1	0	0	2	1		-0.1512
MB-5185	9.15262	1:Recurred	Positive	7	Positve	Ductal/NST	3	0	74.2	4.07	35	77.4667	1:DECEASED	YES	2	0	0	3	0	3	0		-0.7424
MB-5186	16.9977	0:Not Recurred	Positive	13	Positve	Ductal/NST		0	203.267	1.02	10	203.267	0:LIVING	NO	1	2	2	8	0	1	0		1.3228
MB-5188	2.61504	1:Recurred	Positive	2	Positve	Ductal/NST	3	1	7.23333	5.05	25	19.4	1:DECEASED	YES	2	0	0	1	0	0	1		0.619
MB-5189	5.23007	1:Recurred	Positive	4	Positve	Ductal/NST	3	9	45.9333	6.1	50	111.967	1:DECEASED	YES	2	0	1	2	0	1	0		0.1547
MB-5190	6.53759	0:Not Recurred	Negative	5	Negative		3	0	242.567	4.03	15	242.567	0:LIVING	NO	1	0	1	2	0	2	0		1.0943
MB-5191	10.4601	0:Not Recurred	Positive	8	Positve	Lobular	3	0	142.167	4.04	20	142.167	1:DECEASED	YES	1	0	1	4	0	3	0		0.0043
MB-5193	7.84511	0:Not Recurred	Positive	6	Positve	Ductal/NST	1	1	54.2667	3.06	30	54.2667	1:DECEASED	YES	2	1	0	3	0	2	0		0.2642
MB-5195	6.53759	1:Recurred	Positive	5	Positve	Ductal/NST	3	0	196.867	4.03	15	196.867	1:DECEASED	YES	1	1	0	3	0	1	0		0.0148
MB-5196	16.9977	1:Recurred	Positive	13	Positve	Ductal/NST	2	0	10.4333	3.03	15	94.0333	1:DECEASED	NO	1	1	4	7	0	1	0		0.6527
MB-5197	1.30752	1:Recurred	Positive	1	Positve	Ductal/NST	2	3	223.833	4.05	25	223.833	1:DECEASED	YES	2	0	0	0	0	1	0		0.1537
MB-5199	2.61504	0:Not Recurred	Negative	2	Negative	Ductal/NST	3	0	204.4	4.03	15	204.4	0:LIVING	YES	1	1	1	0	0	0	0		-0.1929
MB-5200	6.53759	1:Recurred	Positive	5	Positve	Ductal/NST	3	0	20.3	4.03	15	52.3	1:DECEASED	YES	1	0	0	2	1	2	0		1.9556
MB-5201	2.61504	0:Not Recurred	Positive	2	Positve	Ductal/NST	2	0	96.9667	3.04	20	96.9667	1:DECEASED	YES	1	0	0	1	0	1	0		0.8387
MB-5204	7.84511	1:Recurred	Positive	6	Positve	Ductal/NST		3	160.167	2.048	24	191.933	1:DECEASED	YES	2	0	1	3	1	1	0		0.1985
MB-5205	11.7677	1:Recurred	Positive	9	Negative	Ductal/NST	3	3	74.9667	5.07	35	185.3	0:LIVING	YES	2	2	0	3	0	2	1		1.7252
MB-5206	3.92255	0:Not Recurred	Positive	3	Positve	Mixed	2	0	205.733	3.03	15	205.733	0:LIVING	NO	1	0	0	3	0	0	0		0.6156
MB-5208	9.15262	0:Not Recurred	Negative	7	Negative	Ductal/NST	3	0	151.9	4.054	27	151.9	0:LIVING	NO	2	1	0	4	0	2	0		-0.5166
MB-5209	7.84511	0:Not Recurred	Negative	6	Negative	Ductal/NST	3	0	175.1	4.12	60	175.1	1:DECEASED	YES	2	0	1	3	0	0	1		1.627
MB-5211	9.15262	0:Not Recurred	Positive	7	Positve	Ductal/NST	3	0	247.833	4.06	30	247.833	1:DECEASED	YES	2	0	0	3	0	0	1		1.24
MB-5212	5.23007	0:Not Recurred	Positive	4	Positve	Ductal/NST	3	0	179.1	4.07	35	179.1	1:DECEASED	YES	2	1	0	2	0	1	0		0.2978
MB-5213	11.7677	1:Recurred	Negative	9	Negative	Ductal/NST	3	12	22.8	6.05	25	43.4	1:DECEASED	YES	3	2	1	1	1	3	1		0.7677
MB-5214	1.30752	1:Recurred	Positive	1	Positve	Ductal/NST	2	0	38	3.04	20	107.367	1:DECEASED	YES	1	0	0	1	0	0	0		0.496
MB-5215	3.92255	1:Recurred	Positive	3	Positve	Ductal/NST	3	6	117.3	6.056	28	118.7	1:DECEASED	YES		1	0	2	0	0	0		-0.5963
MB-5218	6.53759	0:Not Recurred	Positive	5	Positve	Ductal/NST	3	0	254.967	4.02	10	254.967	0:LIVING	NO	1	1	0	1	0	2	1		0.3638
MB-5221	7.84511	0:Not Recurred	Positive	6	Positve	Ductal/NST	1	0	131.3	2.04	20	131.3	1:DECEASED	NO	1	1	0	3	1	1	0		0.0729
MB-5222	3.92255	0:Not Recurred	Negative	3	Negative	Ductal/NST	3	0	111.833	4.03	15	111.833	1:DECEASED	YES	1	1	0	1	0	1	0		0.3759
MB-5223	2.61504	1:Recurred	Negative	2	Negative	Ductal/NST	2	2	136.7	4.044	22	144.667	1:DECEASED	NO	2	0	0	1	0	1	0		-0.8975
MB-5224	11.7677	1:Recurred	Positive	9	Positve	Ductal/NST	3	1	99.4	5.04	20	99.4	1:DECEASED	YES	2	0	0	4	0	2	0		0.1058
MB-5225	13.0752	1:Recurred	Negative	10	Negative	Ductal/NST	3	0	18.0667	4.06	30	43.2667	1:DECEASED	YES	2	0	1	2	1	4	1		-0.6609
MB-5226	6.53759	0:Not Recurred	Positive	5	Positve	Ductal/NST	3	0	200.6	4.03	15	200.6	0:LIVING	NO	1	1	0	0	1	0	1		0.4847
MB-5227	6.53759	0:Not Recurred	Positive	5	Positve	Ductal/NST	2	1	187.033	4.03	15	187.033	1:DECEASED	YES	2	1	1	1	0	2	0		0.5491
MB-5228	9.15262	0:Not Recurred	Positive	7	Positve	Ductal/NST	3	0	180.733	4.06	30	180.733	1:DECEASED	YES	2	0	0	6	0	1	0		0.0235
MB-5229	10.4601	1:Recurred	Negative	8	Negative	Ductal/NST	3	1	25.9333	5.05	25	33.9667	1:DECEASED	NO	2	1	1	3	1	1	0		-0.3616
MB-5230	7.84511	0:Not Recurred	Positive	6	Positve	Mucinous	2	0	176.5	3.03	15	176.5	0:LIVING	NO	1	0	0	4	0	2	0		-0.389
MB-5231	6.53759	1:Recurred	Negative	5	Negative	Ductal/NST		0	14.1333	3.05	25	16.5667	1:DECEASED	YES	2	0	0	3	0	1	0		-0.5159
MB-5232	6.53759	0:Not Recurred	Negative	5	Negative	Ductal/NST	2	0	211.2	3.028	14	211.2	1:DECEASED	NO	1	2	0	1	1	0	0		-0.7441
MB-5233	5.23007	0:Not Recurred	Positive	4	Positve	Ductal/NST	2	0	209.033	3.06	30	209.033	1:DECEASED	YES	2	1	0	1	1	1	0		0.9031
MB-5235	16.9977	1:Recurred	Negative	13	Positve	Ductal/NST	2	0	204.2	3.012	6	204.2	1:DECEASED	NO	1	1	1	7	0	0	2		-0.3589
MB-5236	6.53759	0:Not Recurred	Negative	5	Negative	Ductal/NST	3	3	166.667	5.13	65	166.667	0:LIVING	YES	3	1	1	2	0	0	0		1.0386
MB-5238	5.23007	1:Recurred	Positive	4	Negative	Ductal/NST	3	2	17	5.04	20	44.1333	1:DECEASED	NO	2	0	1	2	0	1	0		0.0982
MB-5239	1.30752	1:Recurred	Positive	1		Mixed	2	0	165.833	3.03	15	192.133	0:LIVING	NO	1	0	0	0	0	1	0		0.0232
MB-5240	6.53759	0:Not Recurred	Positive	5	Positve	Mixed	2	0	103.833	3.024	12	103.833	1:DECEASED	NO	1	2	1	2	0	0	0		0.3195
MB-5243	9.15262	1:Recurred	Positive	7	Positve	Ductal/NST	1	2	38.3333	3.11	55	38.4333	1:DECEASED	YES		1	0	2	1	1	1		1.2457
MB-5244	6.53759	1:Recurred	Positive	5	Positve	Ductal/NST	3	0	120.367	4.08	40	216.867	1:DECEASED	YES	2	0	0	2	1	1	0		0.9469
MB-5251	2.61504	1:Recurred	Positive	2	Positve	Ductal/NST		1	86.7333	2.04	20	112.467	1:DECEASED	YES	2	0	0	2	0	0	0		0.4086
MB-5253	5.23007	0:Not Recurred	Positive	4	Positve	Mixed	2	0	102.067	3.06	30	102.067	1:DECEASED	YES	2	0	0	2	1	1	0		-0.4943
MB-5256	5.23007	1:Recurred	Positive	4	Positve	Ductal/NST	2	3	84.7	4.046	23	108.067	1:DECEASED	YES	2	0	0	1	0	0	0		0.4165
MB-5258	6.53759	0:Not Recurred	Negative	5	Negative	Ductal/NST	3	0	101.067	4.06	30	101.067	1:DECEASED	YES	2	0	0	2	0	1	1		0.1653
MB-5259	13.0752	1:Recurred	Negative	11	Negative	Ductal/NST	3	1	26.5	5.07	35	46.1667	1:DECEASED	NO	2	1	2	7	0	1	0		0.2819
MB-5260	6.53759	0:Not Recurred	Positive	5	Positve	Mixed	3	0	202.1	4.03	15	202.1	1:DECEASED	NO	1	2	0	3	0	0	0		1.5598
MB-5261	3.92255	0:Not Recurred	Positive	3	Positve	Ductal/NST	2	0	116.467	3.03	15	116.467	1:DECEASED	NO	1	0	0	2	0	1	0		0.517
MB-5264	9.15262	0:Not Recurred	Positive	7	Positve	Ductal/NST	3	0	199.3	4.036	18	199.3	0:LIVING	NO	1	0	1	2	0	1	1		0.8672
MB-5266	13.0752	1:Recurred	Positive	10	Positve	Ductal/NST	3	0	76.6333	4.06	30	83.6333	1:DECEASED	YES	2	0	1	8	0	1	0		1.6904
MB-5267	7.84511	1:Recurred	Positive	6	Positve	Ductal/NST	2	0	46.3333	3.03	15	71.0667	1:DECEASED	NO	1	0	3	1	1	1	0		0.7173
MB-5268	5.23007	1:Recurred	Positive	4	Positve	Mixed	2	0	181.267	3.06	30	186.133	0:LIVING	NO	2	0	1	2	0	0	0		0.1825
MB-5270	9.15262	0:Not Recurred	Positive	7	Positve	Mixed	3	1	187.833	5.07	35	187.833	1:DECEASED	YES	2	0	1	1	1	2	0		0.0464
MB-5271	13.0752	0:Not Recurred	Positive	10	Positve	Medullary	2	0	167.5	3.08	40	167.5	0:LIVING	YES	2	0	0	5	0	3	1		-0.5485
MB-5272	13.0752	1:Recurred	Positive	10	Positve	Medullary	3	0	114.467	4.04	20	201.933	1:DECEASED	NO	1	0	1	6	0	3	0		-0.2826
MB-5273	2.61504	1:Recurred	Positive	2	Positve	Ductal/NST	3	0	44.8	4.04	20	60.8667	1:DECEASED	YES	1	0	0	1	0	1	0		1.1286
MB-5275	104.601	1:Recurred	Positive	81	Positve	Ductal/NST	2	0	70.4333	3		75.9667	1:DECEASED	NO		6	30	41	1	3	0		-0.2456
MB-5277	6.53759	1:Recurred	Positive	5	Positve	Ductal/NST	2	0	153.233	3.036	18	221.067	1:DECEASED	NO		0	1	2	0	1	1		0.3274
MB-5278	2.61504	1:Recurred	Positive	2	Positve	Mixed		0	86.3	1.04	20	99.9667	1:DECEASED	NO	1	1	1	0	0	0	0		1.0735
MB-5279	7.84511	1:Recurred	Positive	7	Positve	Ductal/NST	3	0	30.6	4.08	40	68.7667	1:DECEASED	NO	2	2	1	2	0	0	1		0.6879
MB-5280	11.7677	1:Recurred	Positive	9	Positve	Mixed	3	0	57.4667	4.004	2	77.8667	1:DECEASED	NO		0	1	3	0	3	0		-0.1733
MB-5281	9.15262	0:Not Recurred	Negative	7	Negative	Ductal/NST	3	0	79.3	4.03	15	79.3	0:LIVING	NO	1	2	1	1	0	3	0		0.0533
MB-5284	11.7677	0:Not Recurred	Positive	9	Positve	Mixed	3	5	65.3333	6.08	40	65.3333	1:DECEASED	YES	2	1	0	5	0	1	0		-0.1242
MB-5287	6.53759	0:Not Recurred	Positive	5	Positve	Ductal/NST	2	0	124	3.04	20	124	1:DECEASED	NO	1	0	0	1	0	2	0		0.0132
MB-5288	28.7654	0:Not Recurred	Positive	22	Positve	Ductal/NST	2	2	128.4	4.07	35	128.4	1:DECEASED	YES	2	1	5	13	1	1	1		0.8856
MB-5290	9.15262	0:Not Recurred	Positive	7	Positve	Ductal/NST	2	0	36.9333	3.044	22	36.9333	1:DECEASED	NO	2	1	0	3	0	1	1		0.3518
MB-5291	5.23007	0:Not Recurred	Positive	4	Positve	Ductal/NST	2	0	153.533	3.03	15	153.533	0:LIVING	YES	1	1	0	1	0	1	1		-0.3383
MB-5292	6.53759	1:Recurred	Positive	5	Positve	Ductal/NST	2	0	9.43333	3.01	5	48.4333	1:DECEASED	NO		0	0	3	0	1	0		-0.9839
MB-5293	13.0752	1:Recurred	Positive	10	Positve	Mixed	2	0	208.967	3.06	30	208.967	1:DECEASED	NO	2	1	1	3	1	3	0		0.0972
MB-5294	6.53759	0:Not Recurred	Negative	5	Negative	Ductal/NST	3	14	195.933	6.198	99	195.933	0:LIVING	YES	3	0	1	3	0	1	0		1.2937
MB-5295	13.0752	0:Not Recurred	Negative	10	Negative	Ductal/NST	2	0	75.7	3.05	25	75.7	1:DECEASED	NO	2	1	1	6	1	0	0		0.2879
MB-5296	9.15262	1:Recurred	Negative	7	Positve	Ductal/NST	3	6	10.8667	6.08	40	13.8	1:DECEASED	YES	3	0	2	3	0	1	0		0.3716
MB-5299	10.4601	1:Recurred	Negative	8	Negative	Lobular	3	2	5.03333	5.08	40	16.7	1:DECEASED	YES	2	0	2	3	0	2	0		0.0578
MB-5300	9.15262	1:Recurred	Positive	7	Positve	Ductal/NST	1	0	17.8333	2.03	15	190.167	0:LIVING	NO	1	1	0	4	0	1	0		-0.0152
MB-5305	5.23007	1:Recurred	Positive	4	Positve	Mixed	2	1	28.4333	4.06	30	149.433	1:DECEASED	YES	2	1	1	1	0	0	0		0.8893
MB-5306	9.15262	0:Not Recurred	Positive	7	Positve	Ductal/NST	3	0	159.733	4.03	15	159.733	0:LIVING	NO	1	0	2	2	0	1	1		1.2335
MB-5308	6.53759	1:Recurred	Positive	5	Positve	Ductal/NST	3	0	78.9333	4.05	25	104.767	1:DECEASED	YES	2	0	0	4	0	0	1		-0.1536
MB-5310	6.53759	0:Not Recurred	Positive	5	Positve	Mixed	2	0	153.3	3.06	30	153.3	1:DECEASED	YES	2	0	0	2	0	2	0		-0.1535
MB-5311	10.4601	1:Recurred	Positive	8	Positve	Ductal/NST	2	0	0.7	3.054	27	57.6667	1:DECEASED	YES	2	0	1	4	0	2	0		-0.6449
MB-5312	2.61504	1:Recurred	Negative	2	Negative	Ductal/NST	3	6	4.03333	6.12	60	37.9	1:DECEASED	NO	3	0	0	0	1	1	0		0.3054
MB-5313	6.53759	1:Recurred	Positive	5	Positve	Lobular		14	38.1667	3.06	30	46.5333	1:DECEASED	YES	2	0	2	2	0	0	0		0.3743
MB-5317	7.84511	1:Recurred	Positive	6	Positve	Mixed	2	1	49.6333	4.03	15	53.6333	1:DECEASED	YES	2	0	0	1	1	2	1		0.4762
MB-5318	2.61504	1:Recurred	Positive	2	Positve	Ductal/NST	3	0	7.03333	4.036	18	14.1667	1:DECEASED	NO	1	0	0	1	0	0	0		1.1632
MB-5322	9.15262	1:Recurred	Positive	7	Positve	Mixed	2	1	67.4333	4.046	23	102.3	1:DECEASED	YES	2	1	0	2	0	1	1		0.9353
MB-5323	3.92255	0:Not Recurred	Negative	3	Negative	Ductal/NST	3	0	226.067	4.03	15	226.067	0:LIVING	NO	1	0	0	1	1	0	0		-0.1854
MB-5324	18.3052	0:Not Recurred	Positive	14	Positve	Mixed	2	0	190.1	3.02	10	190.1	1:DECEASED	NO	1	2	1	6	1	3	0		0.1547
MB-5326	10.4601	0:Not Recurred	Positive	8	Positve	Lobular	1	0	96.2	2.096	48	96.2	1:DECEASED	YES	2	1	0	6	0	1	0		-0.7942
MB-5327	9.15262	0:Not Recurred	Negative	7	Negative	Lobular	2	0	163.533	3.05	25	163.533	0:LIVING	YES	2	0	1	3	0	2	0		-0.4684
MB-5328	3.92255	0:Not Recurred	Positive	3	Positve	Ductal/NST	2	1	14.2	4.1	50	14.2	1:DECEASED	YES	2	1	0	0	0	1	1		0.9101
MB-5329	18.3052	1:Recurred	Positive	14	Negative	Lobular	3	13	28.2333	6.13	65	45.7333	1:DECEASED	NO	3	0	6	4	0	1	0		0.1863
MB-5330	15.6902	0:Not Recurred	Positive	12	Positve	Lobular	2	0	114.533	3.05	25	114.533	1:DECEASED	YES		0	1	5	0	2	0		0.9938
MB-5331	7.84511	1:Recurred	Positive	6	Positve	Ductal/NST	2	0	37.7	3.046	23	124.133	1:DECEASED	NO	2	1	2	1	0	1	0		1.3137
MB-5332	10.4601	1:Recurred	Positive	8	Positve	Ductal/NST	2	1	70.7333	4.036	18	98.8333	1:DECEASED	YES	2	1	0	4	0	3	0		0.5606
MB-5334	1.30752	0:Not Recurred	Positive	1	Positve	Ductal/NST	3	0	85.4	4.04	20	85.4	1:DECEASED	YES	1	0	0	1	0	0	0		0.8269
MB-5335	5.23007	1:Recurred	Negative	4	Negative	Ductal/NST	3	0	10.8667	4.054	27	25.2333	1:DECEASED	NO	2	0	1	2	0	0	0		1.073
MB-5338	14.3827	1:Recurred	Positive	11	Positve	Ductal/NST	2	2	14.7333	4.04	20	51.6667	1:DECEASED	YES	2	2	0	5	0	3	1		0.9422
MB-5339	5.23007	0:Not Recurred	Positive	4	Positve	Ductal/NST	3	2	195.867	5.03	15	195.867	0:LIVING	YES	2	0	0	4	0	0	0		0.9881
MB-5341	10.4601	1:Recurred	Positive	8	Positve	Ductal/NST	2	0	89.7667	3.04	20	250.833	0:LIVING	NO	1	1	2	2	1	2	0		0.8042
MB-5345	5.23007	1:Recurred	Positive	4	Positve	Ductal/NST	1	4	216.033	4.03	15	216.033	1:DECEASED	YES	2	0	0	2	0	0	0		0.104
MB-5346	11.7677	0:Not Recurred	Negative	9	Negative	Ductal/NST	3	3	194.3	5.16	80	194.3	0:LIVING	NO		1	1	3	1	2	1		-0.2729
MB-5347	7.84511	1:Recurred	Positive	6	Positve	Ductal/NST	3	1	169.233	5.05	25	211.9	1:DECEASED	YES	2	0	0	4	0	1	1		0.7208
MB-5348	3.92255	0:Not Recurred	Negative	3	Negative	Ductal/NST	3	1	169.667	5.03	15	169.667	0:LIVING	NO	2	0	0	2	0	0	0		0.635
MB-5350	3.92255	1:Recurred	Positive	3	Positve	Mixed	3	1	53.5667	5.05	25	53.6333	1:DECEASED	YES	2	0	2	1	0	0	0		0.8825
MB-5351	13.0752	0:Not Recurred	Negative	10	Positve	Ductal/NST	3	0	202.1	4.004	2	202.1	0:LIVING	NO	1	2	1	4	1	2	0		-0.299
MB-5358	3.92255	1:Recurred	Positive	3	Positve	Mixed	2	3	13.9333	4.114	57	28.8333	1:DECEASED	YES	3	0	0	3	0	0	0		-0.1363
MB-5360	13.0752	0:Not Recurred	Positive	10	Positve	Mixed	2	0	161.133	3.14	70	161.133	1:DECEASED	YES	3	1	0	3	0	2	0		0.7657
MB-5361	5.23007	1:Recurred	Positive	4	Positve	Ductal/NST	2	1	13.0333	4.08	40	15.3667	1:DECEASED	YES	2	0	1	0	1	1	1		0.8716
MB-5364	6.53759	1:Recurred	Positive	5	Positve	Medullary	3	0	125.767	4.03	15	125.767	1:DECEASED	YES	1	0	1	3	1	0	0		-0.9017
MB-5365	10.4601	1:Recurred	Positive	8	Positve	Ductal/NST	2	2	13.1	4.05	25	23.0333	1:DECEASED	YES	2	1	0	6	0	1	0		-0.1169
MB-5366	2.61504	0:Not Recurred	Positive	2	Positve	Lobular	3	1	243.167	5.08	40	243.167	0:LIVING	YES	2	0	0	1	0	1	0		1.1473
MB-5368	10.4601	0:Not Recurred	Positive	8	Positve		3	1	100.133	5.03	15	100.133	1:DECEASED	YES	2	2	0	2	0	1	1		1.131
MB-5369	2.61504	1:Recurred	Positive	2	Positve	Mixed	2	0	35.2667	3.05	25	39.3	1:DECEASED	YES	2	0	0	0	1	0	0		0.0308
MB-5370	6.53759	1:Recurred	Positive	5	Positve	Ductal/NST	3	0	70.4333	4.044	22	119.3	1:DECEASED	YES	2	1	0	3	0	1	0		0.6193
MB-5373	5.23007	0:Not Recurred	Positive	4	Positve	Ductal/NST	3	1	2.53333	5.05	25	2.53333	0:LIVING	YES	2	0	1	1	0	2	0		-0.5184
MB-5377	11.7677	1:Recurred	Positive	9	Negative	Ductal/NST	3	7	102	6.09	45	102	1:DECEASED	YES	2	0	1	2	1	3	0		-0.0772
MB-5378	7.84511	1:Recurred	Positive	6	Negative	Ductal/NST	3	3	10.9667	5.09	45	12.2667	1:DECEASED	NO	3	1	0	3	0	0	0		1.3648
MB-5381	10.4601	1:Recurred	Negative	8	Negative	Ductal/NST	3	2	201.833	5.1	50	201.833	1:DECEASED	YES	2	1	0	7	0	0	0		-0.5389
MB-5382	9.15262	0:Not Recurred	Positive	7	Positve	Ductal/NST	2	4	116.233	5.06	30	116.233	1:DECEASED	YES	2	1	0	2	0	1	0		0.477
MB-5383	6.53759	1:Recurred	Positive	5	Positve	Ductal/NST	2	3	76.7333	4.15	75	113.667	1:DECEASED	YES		2	0	1	1	1	0		-0.2578
MB-5384	7.84511	1:Recurred	Positive	6	Positve		2	0	62.5333	3.026	13	71.1667	1:DECEASED	YES		1	1	3	0	1	0		1.5866
MB-5386	6.53759	0:Not Recurred	Positive	5	Positve	Ductal/NST	2	0	192.2	3.04	20	192.2	0:LIVING	YES	1	0	0	1	0	4	0		1.0416
MB-5388	3.92255	0:Not Recurred	Positive	3	Positve	Mixed	2	0	146.933	3.03	15	146.933	1:DECEASED	NO	1	0	0	1	0	2	0		-0.1688
MB-5389	10.4601	0:Not Recurred	Positive	8	Positve	Ductal/NST	2	0	124.767	3.062	31	124.767	1:DECEASED	YES	2	1	0	4	0	1	0		1.422
MB-5390	6.53759	1:Recurred	Negative	5	Negative	Lobular	3	12	25.5667	6.026	13	30.9333	1:DECEASED	YES	3	1	1	2	0	0	0		0.1327
MB-5392	13.0752	0:Not Recurred	Negative	10	Negative	Lobular	3	0	237.267	4.028	14	237.267	0:LIVING	YES	1	0	1	5	1	2	0		-1.8727
MB-5393	6.53759	0:Not Recurred	Positive	5	Positve	Mixed	2	0	154	3.044	22	154	1:DECEASED	NO	2	0	1	3	0	0	0		-0.2231
MB-5395	7.84511	0:Not Recurred	Positive	6	Positve	Ductal/NST	3	0	165.167	4.028	14	165.167	0:LIVING	NO	1	1	1	2	0	2	0		-0.6321
MB-5396	11.7677	0:Not Recurred	Positive	9	Positve	Ductal/NST	3	0	165.667	4.028	14	165.667	0:LIVING	YES	1	0	2	4	0	1	1		1.4058
MB-5397	6.53759	1:Recurred	Positive	5	Positve	Ductal/NST	3	0	116.367	4.1	50	172.867	1:DECEASED	YES		1	0	3	0	1	0		0.5534
MB-5398	3.92255	0:Not Recurred	Positive	3	Positve	Ductal/NST	2	4	213	5.04	20	213	0:LIVING	YES	2	0	1	0	0	2	0		0.1799
MB-5399	7.84511	1:Recurred	Positive	6	Positve	Ductal/NST		2	106.8	2.044	22	106.8	1:DECEASED	YES	2	0	1	4	0	0	0		0.3522
MB-5401	3.92255	0:Not Recurred	Positive	3	Positve	Mixed	2	0	70.1667	3.024	12	70.1667	0:LIVING	YES	1	0	0	2	0	0	1		0.4209
MB-5402	6.53759	0:Not Recurred	Positive	5	Positve	Ductal/NST	2	0	107.767	3.032	16	107.767	1:DECEASED	NO	1	1	0	1	0	1	0		0.6662
MB-5403	1.30752	0:Not Recurred	Positive	1	Positve	Ductal/NST	2	10	95.7333	5.05	25	95.7333	1:DECEASED	YES	2	0	1	0	0	0	0		-1.0313
MB-5404	14.3827	1:Recurred	Positive	11	Positve	Ductal/NST	2	3	74.2333	4.07	35	74.7333	1:DECEASED	YES	2	1	1	6	0	3	0		-0.2458
MB-5405	7.84511	0:Not Recurred	Positive	6	Positve		3	2	117.6	5.05	25	117.6	0:LIVING	YES	2	1	0	4	0	0	1		0.4403
MB-5406	7.84511	1:Recurred	Positive	6	Positve	Mixed		5	95.5333	3.06	30	97.4333	1:DECEASED	YES	2	0	0	2	0	4	0		1.9273
MB-5407	11.7677	1:Recurred	Positive	9	Positve	Ductal/NST	3	0	15.6667	4.002	1	205.6	0:LIVING	NO	1	1	0	3	1	1	1		0.8847
MB-5408	7.84511	0:Not Recurred	Negative	6	Positve	Ductal/NST	2	0	101.4	3.032	16	101.4	0:LIVING	NO	1	0	1	1	1	3	0		-0.2376
MB-5409	11.7677	0:Not Recurred	Negative	9	Negative	Ductal/NST	3	5	198.133	6.044	22	198.133	0:LIVING	YES	2	1	0	2	0	3	3		0.4707
MB-5410	9.15262	0:Not Recurred	Positive	7	Positve	Ductal/NST	3	0	202.767	4.06	30	202.767	0:LIVING	YES	2	0	0	2	1	2	0		0.7417
MB-5411	7.84511	1:Recurred	Negative	6	Negative	Ductal/NST	3	1	18.3333	5.036	18	26	1:DECEASED	NO	2	0	1	2	1	1	1		0.7918
MB-5412	13.0752	1:Recurred	Positive	10	Positve	Ductal/NST	2	0	185.3	3.028	14	220.233	0:LIVING	NO	1	1	0	4	0	2	0		0.2041
MB-5414	2.61504	0:Not Recurred	Positive	2	Positve	Ductal/NST	3	1	140.6	5.05	25	140.6	1:DECEASED	YES	2	0	0	1	1	0	0		0.3724
MB-5417	13.0752	0:Not Recurred	Negative	10	Negative	Ductal/NST	3	4	107.067	6.12	60	107.067	0:LIVING	NO	3	0	1	5	0	3	0		2.1275
MB-5418	5.23007	0:Not Recurred	Positive	4	Positve	Ductal/NST	3	1	207.167	5.05	25	207.167	0:LIVING	YES	2	0	1	1	0	0	0		0.4772
MB-5420	0	0:Not Recurred	Positive	0	Positve	Ductal/NST	3	0	193.9	4.04	20	193.9	0:LIVING	NO	1								-0.7283
MB-5421	5.23007	0:Not Recurred	Negative	4	Negative	Ductal/NST	3	0	194.567	4.04	20	194.567	0:LIVING	NO	1	1	0	2	0	0	1		1.9718
MB-5422	7.84511	1:Recurred	Positive	6	Positve	Ductal/NST	1	0	18.1333	2.064	32	46.0667	1:DECEASED	NO	2	2	0	3	1	0	0		0.6879
MB-5424	5.23007	1:Recurred	Positive	4	Positve	Mixed	2	0	41.5333	3.026	13	83.5333	1:DECEASED	NO	1	0	0	0	0	1	0		0.3252
MB-5425	9.15262	1:Recurred	Positive	7	Positve	Ductal/NST	2	3	29.0667	4.08	40	49.4667	1:DECEASED	YES	2	0	0	4	0	2	0		0.6029
MB-5426	5.23007	1:Recurred	Negative	4	Negative	Ductal/NST	3	11	12.9333	6.05	25	34.6333	1:DECEASED	YES	2	1	1	2	0	0	0		-0.3756
MB-5427	7.84511	0:Not Recurred	Negative	6	Negative	Ductal/NST	2	0	155.733	3.05	25	155.733	1:DECEASED	YES	2	1	1	2	0	1	1		1.7584
MB-5428	6.53759	0:Not Recurred	Positive	5	Positve	Mixed	2	0	150.467	3.03	15	150.467	0:LIVING	YES	1	0	1	1	0	3	0		0.8514
MB-5429	5.23007	0:Not Recurred	Positive	4	Positve	Ductal/NST	2	0	30.7	3.04	20	30.7	1:DECEASED	NO	1	0	0	1	0	1	1		0.198
MB-5431	11.7677	1:Recurred	Positive	9	Positve	Ductal/NST	2	0	7.2	3.03	15	15.8667	1:DECEASED	NO	1	0	2	2	0	1	2		-0.318
MB-5432	3.92255	0:Not Recurred	Positive	3	Positve	Ductal/NST	2	1	98.5	4.044	22	98.5	1:DECEASED	YES	2	1	1	1	0	0	0		0.8678
MB-5433	5.23007	1:Recurred	Positive	4	Positve	Ductal/NST	2	0	176.367	3.06	30	176.367	1:DECEASED	YES	2	0	0	0	1	2	0		0.8707
MB-5434	23.5353	1:Recurred	Positive	18	Positve	Ductal/NST	3	1	38.0333	5.11	55	45.1667	1:DECEASED	YES	3	0	2	5	2	8	0		0.2828
MB-5435	2.61504	0:Not Recurred	Positive	2	Positve	Ductal/NST		0	104	1.05	25	104	1:DECEASED	YES	2	1	0	1	0	0	0		0.6573
MB-5441	15.6902	0:Not Recurred	Negative	12	Negative	Ductal/NST	3	0	9.7	4.07	35	9.7	1:DECEASED	YES	3	1	1	4	2	1	1		-0.3157
MB-5442	5.23007	1:Recurred	Negative	4	Negative	Ductal/NST	3	2	12.5	5.07	35	205.8	0:LIVING	NO	2	0	0	3	0	1	0		0.8525
MB-5444	7.84511	0:Not Recurred	Positive	6	Positve	Mixed	1	0	240.433	2.03	15	240.433	0:LIVING	NO		1	0	3	2	0	0		-0.7066
MB-5446	9.15262	1:Recurred	Negative	7	Negative	Ductal/NST	3	1	125.4	5.05	25	162.833	1:DECEASED	YES	2	0	0	2	1	3	1		1.0684
MB-5447	7.84511	1:Recurred	Positive	6	Positve	Ductal/NST		5	148.867	3.024	12	148.867	1:DECEASED	YES	3	0	0	3	1	0	0		0.3599
MB-5450	7.84511	0:Not Recurred	Negative	6	Negative	Ductal/NST	3	0	190.2	4.024	12	190.2	0:LIVING	NO	1	1	1	2	1	1	0		0.7838
MB-5451	14.3827	0:Not Recurred	Positive	11	Positve	Mixed	2	0	189.9	3.03	15	189.9	0:LIVING	NO	1	0	0	8	1	1	0		-0.1196
MB-5452	7.84511	0:Not Recurred	Positive	6	Positve	Ductal/NST	2	3	16.1667	4.036	18	16.1667	1:DECEASED	YES	2	0	0	4	0	2	0		1.0156
MB-5453	11.7677	1:Recurred	Negative	9	Negative	Ductal/NST	3	3	46.9	5.06	30	57.3	1:DECEASED	NO	2	3	0	6	0	0	0		-0.0739
MB-5454	7.84511	1:Recurred	Positive	6	Positve	Ductal/NST	3	4	41.1	6.06	30	50.6667	1:DECEASED	YES	2	1	1	1	0	1	0		-0.3265
MB-5455	11.7677	1:Recurred	Positive	9	Positve	Mixed	2	2	13.5	4.02	10	61.8	1:DECEASED	YES	2	1	4	3	0	0	0		-0.6401
MB-5457	10.4601	1:Recurred	Positive	8	Positve	Ductal/NST	2	0	46.7333	3.032	16	164.567	1:DECEASED	YES	1	2	0	2	2	1	0		-0.7521
MB-5458	9.15262	0:Not Recurred	Negative	7	Negative	Ductal/NST	3	1	183.433	5.05	25	183.433	0:LIVING	NO	2	0	1	2	1	1	2		-0.1928
MB-5459	3.92255	1:Recurred	Positive	3	Positve	Ductal/NST	3	1	86.2333	5.04	20	90.8	1:DECEASED	YES	2	0	0	3	0	0	0		0.1062
MB-5463	3.92255	0:Not Recurred	Positive	3	Positve	Lobular		16	58.1333	3.096	48	58.1333	1:DECEASED	YES	2	0	0	1	0	0	1		0.9178
MB-5464	3.92255	0:Not Recurred	Positive	3	Positve	Ductal/NST		2	116.533	2.036	18	116.533	1:DECEASED	YES	2	0	1	2	0	0	0		0.1384
MB-5465	9.15262	1:Recurred	Negative	7	Negative	Ductal/NST	3	0	15.4667	4.05	25	18.8	1:DECEASED	YES	2	1	1	4	0	0	0		0.7457
MB-5468	6.53759	0:Not Recurred	Negative	5	Negative	Ductal/NST	3	1	99.3667	5.05	25	99.3667	0:LIVING	NO	2	2	0	2	0	0	0		0.0088
MB-5470	7.84511	1:Recurred	Positive	6	Positve	Mixed	1	0	30.6	2		42.0667	1:DECEASED	NO		0	1	1	0	1	1		2.4361
MB-5471	13.0752	0:Not Recurred	Positive	10	Positve	Ductal/NST	3	0	185.767	4.026	13	185.767	0:LIVING	NO	1	1	1	6	0	1	1		-0.352
MB-5472	3.92255	1:Recurred	Positive	3	Positve	Ductal/NST	2	0	15.5667	3.05	25	19.5667	1:DECEASED	YES		0	0	1	0	0	1		-0.4235
MB-5473	3.92255	0:Not Recurred	Positive	3	Positve	Ductal/NST	3	5	125.9	6.07	35	125.9	1:DECEASED	YES	2	0	0	2	0	1	0		-0.3661
MB-5474	11.7677	0:Not Recurred	Negative	9	Negative	Ductal/NST	3	1	226.7	5.07	35	226.7	0:LIVING	NO	2	1	1	2	0	5	0		-0.257
MB-5475	5.23007	0:Not Recurred	Positive	4	Positve	Ductal/NST	2	3	2.53333	4.046	23	2.53333	1:DECEASED	YES	2	1	1	1	0	0	0		0.1829
MB-5477	6.53759	0:Not Recurred	Positive	5	Positve	Other	2	0	110.467	3.07	35	110.467	0:LIVING	YES	2	2	0	3	0	0	0		0.3333
MB-5478	3.92255	1:Recurred	Positive	3	Positve	Mixed	3	21	11	6.04	20	34.3	1:DECEASED	YES	3	0	0	1	0	2	0		-1.3046
MB-5481	5.23007	1:Recurred	Positive	4	Positve	Ductal/NST	3	1	24.3667	5.06	30	46.3667	1:DECEASED	YES	2	2	0	2	0	0	0		-0.3413
MB-5482	7.84511	1:Recurred	Positive	6	Negative	Ductal/NST	3	2	11.9333	5.032	16	17.6667	1:DECEASED	NO	2	0	0	4	0	2	0		1.1948
MB-5483	16.9977	1:Recurred	Negative	13	Negative	Ductal/NST	2	6	22	5.05	25	42.4333	1:DECEASED	NO	2	0	2	5	1	4	1		-1.1246
MB-5484	9.15262	0:Not Recurred	Positive	7	Positve	Lobular	2	0	238.5	3.04	20	238.5	0:LIVING	YES	1	1	2	1	0	2	1		0.2904
MB-5485	2.61504	1:Recurred	Positive	2	Positve	Ductal/NST	3	2	20.6667	5.06	30	31.8	1:DECEASED	YES	2	1	0	1	0	0	0		0.6254
MB-5486	16.9977	1:Recurred	Positive	13	Positve	Ductal/NST	3	0	117.2	4.05	25	123.3	1:DECEASED	YES	2	1	2	2	1	3	4		0.1088
MB-5489	3.92255	1:Recurred	Positive	3	Positve	Ductal/NST	2	0	142	3.03	15	216.967	0:LIVING	NO	1	0	0	1	0	1	0		-0.1975
MB-5490	6.53759	1:Recurred	Positive	5	Positve	Ductal/NST	2	0	8.13333	3.08	40	51.2	1:DECEASED	NO	2	0	2	1	0	1	1		-0.3625
MB-5491	13.0752	1:Recurred	Positive	10	Positve	Ductal/NST	3	0	15.5667	4.13	65	65.8333	1:DECEASED	NO	2	1	0	4	3	2	0		2.2687
MB-5492	10.4601	1:Recurred	Positive	8	Positve	Lobular	3	6	12.9333	6.102	51	23.3667	1:DECEASED	YES		0	0	7	0	0	1		-0.7422
MB-5493	11.7677	1:Recurred	Positive	9	Positve	Lobular	3	0	20.8333	4.102	51	57.2333	1:DECEASED	YES		2	0	3	0	0	1		0.6181
MB-5495	11.7677	0:Not Recurred	Positive	9	Positve	Ductal/NST	2	0	228.8	3.04	20	228.8	0:LIVING	YES		0	2	5	0	2	0		1.0647
MB-5497	7.84511	1:Recurred	Positive	6	Positve	Ductal/NST	2	0	27.1667	3.04	20	237.5	0:LIVING	NO	1	0	2	3	0	1	0		0.7315
MB-5498	7.84511	0:Not Recurred	Positive	6	Positve	Ductal/NST	3	0	225.167	4.03	15	225.167	0:LIVING	NO	1	1	1	0	1	0	0		1.3104
MB-5499	6.53759	0:Not Recurred	Positive	5	Positve	Tubular/ cribriform	1	0	123.733	2.04	20	123.733	0:LIVING	NO	1	1	0	2	0	1	0		-0.0486
MB-5502	9.15262	0:Not Recurred	Positive	7	Positve	Ductal/NST	2	0	189.733	3.056	28	189.733	0:LIVING	NO	2	1	2	3	0	1	0		0.4357
MB-5505	9.15262	1:Recurred	Positive	7	Positve	Mixed	2	0	34.1333	3.03	15	164.6	1:DECEASED	NO	1	0	0	2	1	4	0		0.2965
MB-5510	13.0752	1:Recurred	Positive	10	Positve	Mixed	3	0	103.1	4.07	35	103.1	1:DECEASED	YES		1	1	5	0	1	1		-0.1446
MB-5511	16.9977	0:Not Recurred	Negative	13	Negative	Ductal/NST	3	0	158.967	4.04	20	158.967	0:LIVING	NO	1	0	1	7	1	2	1		-0.6795
MB-5513	9.15262	1:Recurred	Positive	7	Positve	Ductal/NST	2	4	34.9667	5.058	29	36.6333	1:DECEASED	YES	2	0	0	1	1	3	0		1.2524
MB-5514	1.30752	0:Not Recurred	Positive	1	Positve	Ductal/NST	2	1	182.9	4.04	20	182.9	0:LIVING	YES	2	0	0	1	0	0	0		0.3284
MB-5518	5.23007	1:Recurred	Positive	4	Positve	Ductal/NST	3	1	22.6333	5.04	20	30.8667	1:DECEASED	YES	2	0	0	2	0	0	0		0.3419
MB-5519	9.15262	0:Not Recurred	Positive	7	Positve	Ductal/NST	2	1	169.233	4.09	45	169.233	1:DECEASED	YES		0	0	0	1	3	0		0.6861
MB-5520	6.53759	1:Recurred	Positive	5	Positve	Mixed	3	4	0.833333	6.05	25	16.3	1:DECEASED	YES	2	0	0	4	0	1	0		0.6084
MB-5521	13.0752	0:Not Recurred	Positive	10	Positve	Ductal/NST	3	0	124.8	4.09	45	124.8	0:LIVING	YES	2	2	2	5	1	0	0		1.6176
MB-5525	11.7677	0:Not Recurred	Positive	9	Positve	Mucinous	3	0	2	4.056	28	2	0:LIVING	YES	2	0	1	3	0	3	0		0.3449
MB-5526	13.0752	0:Not Recurred	Negative	10	Negative	Ductal/NST	3	0	151.067	4.04	20	151.067	0:LIVING	NO	1	1	1	6	0	2	0		1.8657
MB-5527	3.92255	0:Not Recurred	Negative	3	Negative	Ductal/NST	2	8	180.567	5.022	11	180.567	0:LIVING	YES	2	0	1	1	0	1	0		-0.4024
MB-5530	7.84511	0:Not Recurred	Positive	6	Positve	Ductal/NST	3	2	185.933	5.05	25	185.933	0:LIVING	YES	2	2	1	2	0	0	0		-0.472
MB-5531	9.15262	0:Not Recurred	Negative	7	Negative	Ductal/NST	2	0	183.967	3.03	15	183.967	0:LIVING	NO	1	1	0	3	0	1	1		-0.9737
MB-5532	3.92255	1:Recurred	Positive	3	Positve	Ductal/NST	2	2	67.0667	4.06	30	79.8667	1:DECEASED	YES	2	1	0	2	0	0	0		0.6252
MB-5533	9.15262	0:Not Recurred	Positive	7	Positve	Mixed	3	1	158.033	5.04	20	158.033	0:LIVING	YES	2	2	0	3	0	2	0		0.1509
MB-5534	5.23007	1:Recurred	Positive	4	Positve	Ductal/NST	2	10	43.1667	5.05	25	79.1	1:DECEASED	YES	3	1	0	2	0	1	0		-0.3659
MB-5535	6.53759	1:Recurred	Negative	5	Negative	Ductal/NST	3	4	84.4333	6.044	22	120.133	1:DECEASED	YES	2	1	0	2	0	1	0		0.8523
MB-5540	9.15262	1:Recurred	Positive	7	Positve	Mixed	3	4	21.2667	6.04	20	48.4333	1:DECEASED	YES		0	1	5	1	0	0		-1.9196
MB-5541	5.23007	1:Recurred	Positive	4	Positve	Ductal/NST	2	0	58.7667	3.04	20	200.133	0:LIVING	YES	1	1	0	1	0	2	0		-0.746
MB-5543	10.4601	0:Not Recurred	Positive	8	Positve	Ductal/NST	3	0	34.4333	4.08	40	34.4333	1:DECEASED	YES	2	1	0	5	0	1	0		-0.0584
MB-5547	6.53759	0:Not Recurred	Negative	5	Negative	Ductal/NST	3	1	98.5667	5.06	30	98.5667	0:LIVING	NO	2	1	0	3	0	1	0		1.0985
MB-5548	3.92255	0:Not Recurred	Negative	3	Negative	Ductal/NST	3	0	25.3333	4.1	50	25.3333	0:LIVING	NO		0	1	2	0	0	0		0.515
MB-5549	7.84511	1:Recurred	Negative	6	Negative	Ductal/NST	2	2	68.8333	4.04	20	88.9333	1:DECEASED	NO	2	0	4	1	0	1	0		0.8911
MB-5550	3.92255	0:Not Recurred	Positive	3	Positve	Ductal/NST	2	0	171.3	3.052	26	171.3	1:DECEASED	YES	2	0	0	3	0	0	0		1.2173
MB-5551	10.4601	0:Not Recurred	Negative	8	Negative	Ductal/NST	3	0	182.233	4.054	27	182.233	0:LIVING	YES	2	1	0	3	0	2	0		1.4963
MB-5552	5.23007	1:Recurred	Positive	4	Positve	Ductal/NST		2	23.5667	2.08	40	34.7	1:DECEASED	YES		0	0	1	1	2	0		-0.0252
MB-5553	6.53759	0:Not Recurred	Positive	5	Positve	Ductal/NST	2	0	154.5	3.06	30	154.5	1:DECEASED	YES	2	0	1	2	0	2	0		1.0509
MB-5554	6.53759	0:Not Recurred	Positive	5	Positve	Lobular	1	0	229.833	2.052	26	229.833	0:LIVING	YES	2	0	0	3	0	1	0		0.4672
MB-5556	11.7677	0:Not Recurred	Positive	9	Positve	Ductal/NST	3	0	225.4	4.04	20	225.4	0:LIVING	YES	1	2	0	3	1	1	0		1.0999
MB-5558	11.7677	0:Not Recurred	Negative	9	Negative	Ductal/NST	3	1	25.0333	5.15	75	25.0333	0:LIVING	NO	3	1	1	5	0	2	0		0.6539
MB-5559	5.23007	1:Recurred	Positive	4	Negative		3	1	11.7333	5.096	48	18.8333	1:DECEASED	NO	2	0	1	1	0	1	1		0.6759
MB-5560	2.61504	0:Not Recurred	Negative	2	Negative	Ductal/NST	2	0	186.6	3.03	15	186.6	0:LIVING	NO	1	0	0	1	0	1	0		0.1109
MB-5562	2.61504	1:Recurred	Positive	2	Positve	Ductal/NST	2	0	41.8333	3.03	15	102.967	1:DECEASED	NO	1	0	0	0	0	0	2		-0.4948
MB-5563	9.15262	0:Not Recurred	Positive	7	Positve	Lobular	2	0	117.667	3.03	15	117.667	1:DECEASED	NO	1	0	0	2	1	1	0		-0.012
MB-5565	3.92255	0:Not Recurred	Negative	3	Negative	Ductal/NST	3	2	194.1	5.06	30	194.1	1:DECEASED	YES	2	1	0	0	0	1	0		-0.4412
MB-5566	3.92255	1:Recurred	Negative	3	Negative	Ductal/NST	3	14	20.5	6.064	32	234.4	0:LIVING	YES		0	0	2	0	0	0		1.2517
MB-5567	6.53759	0:Not Recurred	Positive	5	Positve	Mixed	2	0	178.567	3.04	20	178.567	1:DECEASED	YES	1	1	0	3	0	0	0		0.4906
MB-5571	6.53759	1:Recurred	Positive	5	Positve	Ductal/NST	2	1	67.6333	4.05	25	153.867	1:DECEASED	YES	2	2	0	2	0	0	0		-0.0325
MB-5572	2.61504	0:Not Recurred	Negative	2	Negative	Ductal/NST	3	0	178.633	4.03	15	178.633	0:LIVING	NO	1	0	0	1	0	1	0		-0.2365
MB-5575	3.92255	0:Not Recurred	Positive	3	Positve	Ductal/NST	2	0	117.667	3.04	20	117.667	1:DECEASED	YES	1	0	0	3	0	0	0		0.9619
MB-5576	13.0752	0:Not Recurred	Positive	10	Positve	Mixed	3	0	194	4.04	20	194	0:LIVING	YES	1	0	2	1	0	3	1		-0.2683
MB-5577	11.7677	1:Recurred	Negative	9	Positve	Lobular	3	8	45.1667	6.12	60	55.4	1:DECEASED	YES	3	0	0	6	0	1	2		-0.0318
MB-5579	6.53759	1:Recurred	Positive	5	Positve	Mixed	3	4	80.9667	6.06	30	90.6	1:DECEASED	YES	2	2	0	2	0	0	0		0.6085
MB-5580	11.7677	0:Not Recurred	Positive	9	Positve	Ductal/NST	2	0	71.6333	3.05	25	71.6333	1:DECEASED	YES	2	0	1	3	0	2	2		0.9119
MB-5582	7.84511	0:Not Recurred	Positive	6	Positve	Tubular/ cribriform	2	0	222.333	3.02	10	222.333	0:LIVING	NO	1	0	0	4	0	2	0		0.2742
MB-5583	3.92255	0:Not Recurred	Positive	3	Positve	Ductal/NST	2	0	111.367	3.032	16	111.367	0:LIVING	NO	1	0	0	1	2	0	0		0.5732
MB-5584	30.0729	0:Not Recurred	Positive	23	Positve	Ductal/NST	3	0	91.1	4.04	20	91.1	1:DECEASED	YES	1	1	1	8	0	10	0		2.2171
MB-5588	3.92255	1:Recurred	Positive	3	Positve	Mixed	3	2	70.2333	5.036	18	81.1333	1:DECEASED	YES	2	0	0	3	0	0	0		-0.2399
MB-5589	6.53759	0:Not Recurred	Positive	5	Positve	Ductal/NST	2	0	185.133	3.04	20	185.133	0:LIVING	YES		1	0	3	0	1	0		0.8075
MB-5590	15.6902	0:Not Recurred	Positive	12	Positve	Ductal/NST	3	0	17.8333	4.052	26	17.8333	0:LIVING	YES	2	1	0	6	1	1	1		1.0322
MB-5591	18.3052	1:Recurred	Positive	14	Positve	Ductal/NST	2	0	23.3333	3.03	15	155.367	1:DECEASED	YES		3	2	4	1	3	0		0.7965
MB-5592	14.3827	1:Recurred	Positive	11	Positve	Lobular	2	0	17.9333	3.04	20	26.3333	1:DECEASED	NO		1	1	8	0	1	0		0.9509
MB-5593	14.3827	1:Recurred	Negative	11	Negative	Lobular	3	1	33.4	5.07	35	92.5	1:DECEASED	NO		1	1	3	0	3	2		1.0195
MB-5596	14.3827	1:Recurred	Positive	11	Positve	Lobular	2	20	125.333	5.06	30	167.933	1:DECEASED	YES		1	3	5	1	1	0		-0.6399
MB-5597	10.4601	0:Not Recurred	Positive	8	Positve	Ductal/NST	2	1	32.7333	4.06	30	32.7333	1:DECEASED	YES	2	0	1	4	1	1	0		0.6263
MB-5601	6.53759	0:Not Recurred	Positive	5	Positve	Ductal/NST	2	3	214.8	4.032	16	214.8	1:DECEASED	YES		0	2	2	0	1	0		-0.661
MB-5603	2.61504	0:Not Recurred	Positive	2	Positve	Ductal/NST	2	2	171.633	4.04	20	171.633	1:DECEASED	YES		0	1	0	0	1	0		0.3201
MB-5604	6.53759	0:Not Recurred	Positive	5	Positve	Ductal/NST	2	2	145.633	4.05	25	145.633	0:LIVING	YES	2	0	0	3	0	0	0		0.6708
MB-5605	5.23007	0:Not Recurred	Positive	4	Positve	Ductal/NST	2	0	123.7	3.05	25	123.7	0:LIVING	NO	2	0	2	0	0	1	0		0.2268
MB-5613	9.15262	0:Not Recurred	Positive	7	Positve	Ductal/NST	2	1	212.367	4.1	50	212.367	1:DECEASED	YES	3	1	2	1	1	0	0		-0.2548
MB-5614	11.7677	1:Recurred	Positive	9	Positve	Ductal/NST	3	0	83.7333	4.034	17	116.433	1:DECEASED	NO	1	1	0	3	1	2	1		0.355
MB-5616	3.92255	0:Not Recurred	Negative	3	Negative	Ductal/NST	3	4	180.633	6.04	20	180.633	0:LIVING	NO	2	0	0	0	1	2	0		0.105
MB-5617	2.61504	0:Not Recurred	Positive	2	Positve	Ductal/NST	2	1	128.2	4.064	32	128.2	1:DECEASED	YES	2	0	0	1	1	0	0		-0.0792
MB-5620	7.84511	1:Recurred	Positive	6	Positve	Ductal/NST	2	2	38.0333	4.062	31	42.0667	1:DECEASED	YES		1	1	1	0	1	2		0.6168
MB-5622	5.23007	0:Not Recurred	Positive	4	Positve	Ductal/NST	3	0	182.933	4.046	23	182.933	0:LIVING	YES	2	1	0	1	1	1	0		1.4036
MB-5623	15.6902	0:Not Recurred	Positive	12	Positve	Ductal/NST	2	0	137.8	3.04	20	137.8	1:DECEASED	YES	1	0	2	9	1	0	0		0.6406
MB-5624	22.2278	0:Not Recurred	Negative	17	Negative	Ductal/NST	3	1	136	5.05	25	136	0:LIVING	YES		1	1	5	0	3	4		0.6305
MB-5626	5.23007	0:Not Recurred	Positive	4	Positve	Ductal/NST	2	5	82.9667	5.04	20	82.9667	0:LIVING	YES	2	1	0	0	0	1	0		0.5331
MB-5628	7.84511	1:Recurred	Positive	6	Positve	Ductal/NST	3	4	14.4667	6		42.6	1:DECEASED	YES		0	2	0	0	3	0		1.024
MB-5629	7.84511	0:Not Recurred	Positive	6	Positve	Ductal/NST	2	0	103.8	3.06	30	103.8	1:DECEASED	YES		0	1	2	1	1	1		0.7563
MB-5632	6.53759	1:Recurred	Positive	5	Positve	Ductal/NST	2	4	19.9667	5.07	35	38.1667	1:DECEASED	YES	2	1	0	3	0	1	0		1.7953
MB-5633	2.61504	1:Recurred	Negative	2	Negative	Ductal/NST	3	7	29.6667	6.06	30	35.0333	1:DECEASED	NO	3	1	0	0	0	1	0		0.2289
MB-5634	5.23007	1:Recurred	Negative	5	Negative	Ductal/NST	3	0	55.5333	4.06	30	62.9	1:DECEASED	NO	2	0	0	1	0	2	1		2.0079
MB-5635	10.4601	1:Recurred	Positive	8	Positve	Ductal/NST	2	0	10.0667	3.03	15	21.0667	1:DECEASED	YES	1	0	1	3	0	2	0		0.8249
MB-5636	5.23007	1:Recurred	Positive	4	Positve	Ductal/NST		2	74.4333	2.06	30	108.3	1:DECEASED	YES		0	1	2	0	0	0		1.635
MB-5638	3.92255	0:Not Recurred	Positive	3	Positve	Ductal/NST	2	0	195.7	3.04	20	195.7	1:DECEASED	YES	1	0	0	0	0	1	1		1.0471
MB-5640	6.53759	0:Not Recurred	Positive	5	Positve	Ductal/NST	2	0	172.3	3.002	1	172.3	0:LIVING	NO	1	0	1	4	0	0	0		1.1895
MB-5641	3.92255	0:Not Recurred	Positive	3	Positve	Ductal/NST	3	0	181.867	4.044	22	181.867	0:LIVING	YES	2	0	0	1	1	0	1		2.1653
MB-5642	5.23007	0:Not Recurred	Positive	4	Positve	Ductal/NST	2	1	156.8	4.068	34	156.8	1:DECEASED	YES	3	0	0	1	0	0	0		0.5448
MB-5645	7.84511	0:Not Recurred	Positive	6	Positve	Ductal/NST	2	0	22.2333	3.04	20	22.2333	1:DECEASED	YES	1	1	1	3	0	1	0		-0.2704
MB-5646	9.15262	0:Not Recurred	Positive	7	Positve	Mixed	3	0	167.1	4.06	30	167.1	1:DECEASED	YES	2	0	1	4	1	0	0		0.4478
MB-5647	6.53759	0:Not Recurred	Positive	5	Positve	Ductal/NST	3	11	30.8	6.07	35	30.8	1:DECEASED	YES	2	0	0	3	0	0	2		1.0867
MB-5651	9.15262	1:Recurred	Negative	7	Negative	Mixed	3	1	13.8	5.052	26	21	1:DECEASED	YES	2	2	3	0	0	1	0		0.8918
MB-5652	9.15262	0:Not Recurred	Positive	7	Negative	Ductal/NST	3	0	104.667	4.03	15	104.667	1:DECEASED	YES	1	3	2	2	0	0	0		0.1927
MB-5653	7.84511	0:Not Recurred	Positive	6	Positve	Ductal/NST	3	0	194.6	4.05	25	194.6	0:LIVING	YES	2	0	1	3	0	0	0		0.7778
MB-5654	7.84511	0:Not Recurred	Positive	6	Positve	Ductal/NST	2	1	173.033	4.11	55	173.033	1:DECEASED	YES		0	0	5	1	0	0		0.3683
MB-5655	11.7677	0:Not Recurred	Negative	9	Negative	Ductal/NST	3	0	191.8	4.05	25	191.8	0:LIVING	YES	2	0	2	4	0	1	0		-0.6596
MB-5656	14.3827	1:Recurred	Positive	11	Positve	Ductal/NST	2	0	24.9667	3.032	16	126.4	1:DECEASED	NO	1	0	0	6	1	3	1		0.8582
MB-6001	5.23007	0:Not Recurred	Positive	4	Positve	Mixed	2	0	135.3	3.03	15	135.3	1:DECEASED	YES		1	0	1	0	0	1		0.3731
MB-6006	13.0752	0:Not Recurred	Positive	10	Positve	Lobular	1	0	63.5667	2.032	16	63.5667	1:DECEASED	YES	1	0	2	4	1	2	0		-0.5696
MB-6007	26.1504	0:Not Recurred	Positive	20	Positve	Lobular	2	0	70.5333	3.05	25	70.5333	1:DECEASED	YES	2	4	5	9	0	1	0		-0.254
MB-6008	10.4601	1:Recurred	Positive	8	Positve	Lobular	3	0	29.8667	4.05	25	69.1	1:DECEASED	NO		0	1	6	0	0	0		0.5931
MB-6010	9.15262	0:Not Recurred	Positive	7	Positve	Ductal/NST	3	0	218.233	4.03	15	218.233	0:LIVING	YES		1	1	4	1	0	0		-0.2756
MB-6011	9.15262	1:Recurred	Positive	7	Positve	Ductal/NST		0	211.133	1.05	25	211.133	1:DECEASED	NO		1	2	2	0	2	0		0.5756
MB-6012	10.4601	0:Not Recurred	Positive	8	Positve	Lobular	2	0	144.433	3.066	33	144.433	1:DECEASED	NO		1	0	3	2	0	0		-0.091
MB-6014	2.61504	0:Not Recurred	Positive	2	Negative	Lobular	1	0	191.933	2.114	57	191.933	1:DECEASED	NO		0	0	0	0	1	0		-0.5041
MB-6016	5.23007	0:Not Recurred	Positive	4	Positve	Ductal/NST	2	0	143.533	3.046	23	143.533	1:DECEASED	NO		1	1	0	1	1	0		-0.0692
MB-6017	6.53759	0:Not Recurred	Positive	5	Positve	Ductal/NST	1	0	70.9	2.06	30	70.9	1:DECEASED	YES		0	1	0	0	2	1		-0.7223
MB-6018	6.53759	1:Recurred	Positive	5	Positve	Ductal/NST	2	0	143.167	3.05	25	143.167	1:DECEASED	NO		0	0	3	0	1	0		-0.0403
MB-6019	11.7677	0:Not Recurred	Positive	9	Positve	Ductal/NST	2	0	13.5333	3.14	70	13.5333	1:DECEASED	NO		2	0	3	1	2	0		0.1151
MB-6021	5.23007	0:Not Recurred	Positive	4	Positve	Lobular	2	0	301.233	3		301.233	0:LIVING	NO		0	0	1	1	1	0		-0.1591
MB-6022	7.84511	1:Recurred	Positive	6	Positve	Ductal/NST	2	2	8.33333	4.1	50	52.0667	1:DECEASED	YES		0	0	2	0	2	1		1.4803
MB-6023	6.53759	0:Not Recurred	Positive	5	Positve	Lobular	2	0	232.967	3.068	34	232.967	0:LIVING	NO		0	1	1	0	2	0		0.1566
MB-6024	3.92255	1:Recurred	Positive	3	Positve	Ductal/NST	2	2	252.267	4.04	20	252.267	1:DECEASED	NO		0	0	2	0	1	0		0.2534
MB-6026	13.0752	0:Not Recurred	Positive	10	Positve	Ductal/NST	2	0	49.7333	3.05	25	49.7333	1:DECEASED	NO		1	2	1	1	2	1		0.7319
MB-6029	16.9977	1:Recurred	Positive	13	Positve	Other	3	6	141.367	6.02	10	278.367	1:DECEASED	YES		0	3	3	1	4	0		0.3755
MB-6030	7.84511	1:Recurred	Positive	6	Positve	Ductal/NST	1	0	65.8667	2.04	20	145.367	1:DECEASED	YES		1	0	1	0	1	0		-0.6432
MB-6036	9.15262	0:Not Recurred	Negative	7	Negative	Ductal/NST	3	0	287.933	4.04	20	287.933	0:LIVING	NO		2	1	3	0	1	0		-0.1969
MB-6039	6.53759	1:Recurred	Positive	6	Positve	Ductal/NST	3	1	10.5333	5.07	35	73.1333	1:DECEASED	YES		1	1	1	0	1	1		1.5158
MB-6042	11.7677	0:Not Recurred	Positive	9	Positve	Ductal/NST	2	0	263.433	3.06	30	263.433	0:LIVING	NO		0	0	6	1	1	0		0.6185
MB-6044	7.84511	0:Not Recurred	Positive	6	Positve	Ductal/NST	2	0	219.1	3.06	30	219.1	1:DECEASED	NO		1	2	2	0	1	0		0.8505
MB-6047	18.3052	1:Recurred	Positive	14	Positve	Other	2	12	13.1	5.03	15	37.8667	1:DECEASED	YES		1	2	7	0	3	0		-0.1235
MB-6048	3.92255	0:Not Recurred	Positive	3	Positve	Ductal/NST	2	0	168.2	3.05	25	168.2	1:DECEASED	YES		0	0	2	0	0	0		-0.8024
MB-6049	26.1504	0:Not Recurred	Positive	20	Positve	Ductal/NST	2	0	264.233	3.08	40	264.233	0:LIVING	NO		0	3	12	0	5	0		-0.5576
MB-6050	3.92255	0:Not Recurred	Positive	3	Positve	Ductal/NST	2	0	192.2	3.04	20	192.2	0:LIVING	NO		1	1	1	0	0	0		0.9545
MB-6051	6.53759	1:Recurred	Positive	5	Positve	Ductal/NST	2	1	184.867	4.072	36	186.833	1:DECEASED	YES		1	0	0	1	1	1		-0.0024
MB-6052	7.84511	0:Not Recurred	Negative	6	Negative	Ductal/NST	3	0	255.367	4.03	15	255.367	0:LIVING	NO		2	1	1	1	1	0		-0.5467
MB-6053	5.23007	0:Not Recurred	Positive	4	Positve	Ductal/NST	1	2	250.8	3.052	26	250.8	0:LIVING	YES		0	0	2	0	0	0		-1.0523
MB-6055	15.6902	0:Not Recurred	Negative	12	Negative	Medullary	3	2	200.433	5.05	25	200.433	0:LIVING	NO		2	1	7	0	2	0		0.5071
MB-6058	13.0752	1:Recurred	Negative	10	Negative	Ductal/NST	2	2	18.5667	4.036	18	22.6667	1:DECEASED	NO		1	1	3	1	4	0		-0.2149
MB-6059	7.84511	0:Not Recurred	Positive	6	Negative	Ductal/NST	2	1	278.467	4.096	48	278.467	0:LIVING	NO		1	3	1	0	1	0		-1.8839
MB-6060	15.6902	0:Not Recurred	Positive	12	Positve	Ductal/NST	3	0	38.0333	4.06	30	38.0333	1:DECEASED	NO		4	1	3	1	3	0		-0.0835
MB-6062	9.15262	0:Not Recurred	Negative	7	Negative	Medullary	3	0	282.367	4.044	22	282.367	0:LIVING	NO		0	2	2	0	3	0		-0.1995
MB-6063	2.61504	1:Recurred	Negative	2	Negative	Ductal/NST	3	16	0.366667	6.24	120	15.6	1:DECEASED	NO		1	0	1	0	0	0		0.2164
MB-6065	13.0752	0:Not Recurred	Positive	10	Positve	Ductal/NST	1	1	188.533	3.096	48	188.533	1:DECEASED	YES		1	2	4	0	0	0		0.338
MB-6068	6.53759	0:Not Recurred	Negative	5	Negative	Ductal/NST	2	0	182.6	3		182.6	1:DECEASED	NO		1	0	3	0	1	0		0.1655
MB-6069	6.53759	0:Not Recurred	Positive	5	Positve	Ductal/NST	2	5	258.133	5.04	20	258.133	1:DECEASED	YES		0	0	2	0	0	0		-0.5552
MB-6071	11.7677	1:Recurred	Positive	9	Positve	Ductal/NST	2	7	51.4	5.068	34	57.4	1:DECEASED	YES		1	0	2	0	1	0		-0.3465
MB-6075	3.92255	1:Recurred	Positive	3	Positve	Ductal/NST	2	0	182.333	3.05	25	182.333	1:DECEASED	NO		1	0	2	0	0	0		0.2181
MB-6077	7.84511	0:Not Recurred	Positive	6	Positve	Ductal/NST	2	0	170.267	3.032	16	170.267	1:DECEASED	NO		1	0	1	0	2	0		0.3689
MB-6079	6.53759	1:Recurred	Positive	5	Positve	Ductal/NST	2	0	174.167	3		239.167	1:DECEASED	YES		2	0	2	0	0	0		0.0536
MB-6080	5.23007	1:Recurred	Positive	4	Positve	Medullary	3	5	27.4333	6.06	30	54.1	1:DECEASED	YES	3	0	0	3	0	1	0		0.1386
MB-6082	19.6128	1:Recurred	Positive	15	Negative	Ductal/NST	2	8	102.5	5.14	70	102.5	1:DECEASED	NO		2	2	2	2	3	3		-0.6041
MB-6083	14.3827	0:Not Recurred	Positive	11	Positve	Ductal/NST	2	0	164.033	3.042	21	164.033	1:DECEASED	YES		2	2	5	1	0	0		-0.5057
MB-6085	15.6902	0:Not Recurred	Negative	12	Negative	Ductal/NST	2	4	23.9	5.052	26	23.9	0:LIVING	YES		1	2	5	0	3	0		-0.1284
MB-6092	7.84511	0:Not Recurred	Positive	6	Positve	Mixed	2	0	2.3	3.042	21	2.3	1:DECEASED	NO		0	0	1	0	5	0		-0.8606
MB-6097	7.84511	0:Not Recurred	Positive	6	Positve	Ductal/NST	2	1	159.7	4.016	8	159.7	1:DECEASED	YES		1	0	5	0	0	0		0.3086
MB-6098	7.84511	1:Recurred	Negative	6	Negative	Ductal/NST	3	1	0.7	5.16	80	10.6333	1:DECEASED	NO		2	0	2	0	1	0		0.228
MB-6100	5.23007	1:Recurred	Negative	4	Negative	Ductal/NST	2	2	8.16667	4.06	30	10.0667	1:DECEASED	NO	3	0	0	2	1	0	0		-0.0546
MB-6101	13.0752	0:Not Recurred	Positive	10	Positve	Ductal/NST	2	0	77.5	3.07	35	77.5	1:DECEASED	NO		0	0	4	0	3	1		0.2758
MB-6103	5.23007	0:Not Recurred	Positive	4	Positve	Mixed	2	0	239.4	3		239.4	0:LIVING	YES		1	1	0	0	1	0		-0.4599
MB-6105	7.84511	0:Not Recurred	Positive	6	Positve	Mixed	1	0	192.2	2.026	13	192.2	1:DECEASED	NO		0	0	3	0	1	0		-0.9014
MB-6107	16.9977	0:Not Recurred	Positive	13	Positve	Lobular	3	0	123.333	4		123.333	1:DECEASED	YES		1	1	7	0	2	0		0.6181
MB-6108	2.61504	0:Not Recurred	Positive	2	Positve	Ductal/NST	2	0	193.967	3.036	18	193.967	0:LIVING	YES	1	0	0	1	0	1	0		-1.0763
MB-6113	5.23007	1:Recurred	Positive	4	Negative	Ductal/NST	2	2	123.967	4.04	20	124.567	1:DECEASED	NO	2	1	0	1	1	1	0		-0.8381
MB-6114	7.84511	0:Not Recurred	Positive	6	Negative	Ductal/NST	2	10	66.8333	5.056	28	66.8333	0:LIVING	NO		0	0	0	2	1	1		0.837
MB-6116	14.3827	0:Not Recurred	Positive	11	Negative	Ductal/NST	2	0	193.133	3.06	30	193.133	0:LIVING	NO		1	4	4	0	2	0		-1.2787
MB-6118	10.4601	1:Recurred	Positive	8	Positve	Ductal/NST	2	0	94.3333	3.03	15	264.6	0:LIVING	NO	1	0	0	2	0	3	0		-0.5254
MB-6122	9.15262	0:Not Recurred	Positive	7	Negative	Ductal/NST	2	3	260.2	4.07	35	260.2	0:LIVING	NO		1	2	2	0	1	1		-0.3328
MB-6124	9.15262	0:Not Recurred	Positive	7	Positve	Ductal/NST	3	15	115.633	6.03	15	115.633	1:DECEASED	YES		0	0	1	0	1	2		0.566
MB-6125	9.15262	0:Not Recurred	Positive	7	Positve	Ductal/NST	2	0	153.9	3.03	15	153.9	1:DECEASED	YES		2	2	1	0	1	0		0.0071
MB-6131	13.0752	0:Not Recurred	Negative	10	Positve	Ductal/NST	2	0	257.667	3.122	61	257.667	0:LIVING	NO		1	2	2	2	1	1		1.6502
MB-6133	9.15262	1:Recurred	Positive	7	Positve	Lobular	2	0	61.8	3.078	39	61.8	1:DECEASED	NO		1	0	3	0	2	1		0.1639
MB-6135	9.15262	1:Recurred	Positive	7	Positve	Ductal/NST	2	1	13	4.03	15	78.6	1:DECEASED	YES		0	1	2	0	3	0		0.8839
MB-6138	7.84511	1:Recurred	Positive	6	Positve	Mixed	3	4	24.7333	6.074	37	25.6333	1:DECEASED	YES	2	0	1	0	1	2	0		-0.8134
MB-6141	1.30752	0:Not Recurred	Positive	1	Positve	Lobular	3	4	78.8667	6		78.8667	1:DECEASED	YES		0	0	1	0	0	0		0.2964
MB-6143	7.84511	0:Not Recurred	Negative	6	Negative	Ductal/NST	3	0	255.6	4.092	46	255.6	0:LIVING	NO	2	1	1	2	0	2	0		0.4631
MB-6144	1.30752	0:Not Recurred	Negative	1	Positve	Medullary	2	0	254.933	3.04	20	254.933	0:LIVING	NO		0	0	1	0	0	0		0.5308
MB-6145	3.92255	1:Recurred	Positive	3	Positve	Mixed	2	3	21.0667	4.09	45	34.3333	1:DECEASED	YES		1	1	0	0	0	0		1.3406
MB-6146	9.15262	1:Recurred	Positive	7	Positve	Ductal/NST	3	3	37.2	5.012	6	89.6	1:DECEASED	YES		1	0	3	0	1	1		1.1878
MB-6147	7.84511	0:Not Recurred	Positive	6	Positve	Lobular	1	0	238.067	2.03	15	238.067	1:DECEASED	YES		0	1	3	0	0	2		-0.8698
MB-6149	5.23007	0:Not Recurred	Positive	4	Positve	Ductal/NST	1	0	74.9333	2.052	26	74.9333	1:DECEASED	NO		1	0	2	0	1	0		1.1333
MB-6150	9.15262	1:Recurred	Positive	7	Positve	Ductal/NST	2	0	72.7667	3.042	21	77.6667	1:DECEASED	NO		0	0	4	0	2	1		0.576
MB-6152	16.9977	0:Not Recurred	Negative	13	Positve	Ductal/NST	2	0	228.9	3.034	17	228.9	0:LIVING	NO		0	1	6	0	5	0		0.9915
MB-6154	5.23007	0:Not Recurred	Positive	4	Positve	Ductal/NST	2	0	195.3	3.05	25	195.3	0:LIVING	NO		0	0	2	0	0	1		0.4145
MB-6156	5.23007	1:Recurred	Negative	4	Positve	Ductal/NST	3	0	29.1333	4.05	25	58.9333	1:DECEASED	NO		0	0	1	0	0	1		-0.1172
MB-6157	5.23007	1:Recurred	Positive	4	Positve	Ductal/NST	3	14	12.7	6.07	35	15.8667	1:DECEASED	YES		1	0	2	0	1	0		-1.8477
MB-6160	5.23007	0:Not Recurred	Negative	4	Negative	Medullary	2	1	247.367	4		247.367	0:LIVING	NO		0	1	2	0	1	0		-0.7013
MB-6163	6.53759	1:Recurred	Positive	5	Positve	Mixed	2	6	48.9333	5.07	35	88.6667	1:DECEASED	YES		1	0	2	2	0	0		0.8087
MB-6164	10.4601	0:Not Recurred	Positive	8	Positve	Ductal/NST	2	5	205.9	5.026	13	205.9	0:LIVING	YES		1	1	2	0	3	0		-0.2861
MB-6167	9.15262	0:Not Recurred	Positive	7	Positve	Lobular	2	6	122.8	5.03	15	122.8	1:DECEASED	YES		2	1	3	0	1	0		-0.9365
MB-6168	10.4601	0:Not Recurred	Positive	8	Positve	Mixed	2	0	225.7	3.04	20	225.7	1:DECEASED	NO		1	2	1	0	2	0		-0.5004
MB-6169	9.15262	0:Not Recurred	Negative	7	Positve	Ductal/NST	3	0	84.7333	4.05	25	84.7333	1:DECEASED	NO		0	0	3	0	2	0		-0.6928
MB-6171	5.23007	0:Not Recurred	Positive	4	Positve	Ductal/NST	2	0	220.3	3.08	40	220.3	0:LIVING	YES		0	0	1	0	2	0		0.2233
MB-6178	7.84511	1:Recurred	Negative	6	Negative	Ductal/NST	3	8	17.7667	6.064	32	33.1333	1:DECEASED	NO		1	2	1	0	1	0		0.2532
MB-6179	7.84511	1:Recurred	Positive	6	Positve	Mixed	1	0	22.7	2.066	33	58.4667	1:DECEASED	NO		0	2	2	0	2	0		1.1861
MB-6181	6.53759	0:Not Recurred	Positive	5	Positve	Ductal/NST	1	1	54.9333	3.03	15	54.9333	1:DECEASED	YES		1	0	1	1	0	1		0.0707
MB-6182	18.3052	0:Not Recurred	Negative	14	Positve	Ductal/NST	3	0	208.8	4.042	21	208.8	0:LIVING	NO		0	7	6	1	0	0		0.296
MB-6183	10.4601	0:Not Recurred	Positive	8	Positve	Ductal/NST	2	0	79.1333	3.036	18	79.1333	1:DECEASED	NO	1	0	1	4	1	1	0		0.6029
MB-6184	6.53759	1:Recurred	Positive	5	Positve	Ductal/NST	3	9	126.833	6.1	50	185.7	1:DECEASED	YES		0	1	1	1	2	0		1.8148
MB-6185	7.84511	0:Not Recurred	Positive	6	Positve	Mixed	1	0	197.733	2.032	16	197.733	1:DECEASED	NO		0	0	2	0	2	0		-0.3598
MB-6187	2.61504	0:Not Recurred	Positive	2	Positve	Ductal/NST	3	0	37.7667	4.158	79	37.7667	1:DECEASED	YES		1	0	1	0	0	0		-0.9494
MB-6188	9.15262	0:Not Recurred	Negative	7	Negative	Ductal/NST	3	11	23.7667	6.056	28	23.7667	0:LIVING	NO		0	2	5	0	0	0		1.5639
MB-6189	5.23007	0:Not Recurred	Positive	4	Positve	Mixed	2	0	240.2	3.084	42	240.2	0:LIVING	YES	2	1	0	1	0	0	1		0.2792
MB-6190	9.15262	0:Not Recurred	Positive	7	Positve	Ductal/NST	2	3	24.6333	4.056	28	24.6333	1:DECEASED	YES		1	3	1	0	2	0		-0.2844
MB-6192	9.15262	0:Not Recurred	Positive	7	Positve	Ductal/NST	2	2	42.6333	4.07	35	42.6333	1:DECEASED	YES		1	0	1	1	3	0		-1.2319
MB-6194	10.4601	1:Recurred	Negative	8	Negative	Mixed	2	9	0	5.05	25	52.4667	1:DECEASED	NO	2	0	3	2	1	1	0		1.228
MB-6195	10.4601	0:Not Recurred	Positive	8	Positve	Lobular	2	0	202.233	3.046	23	202.233	0:LIVING	YES		0	0	3	1	1	0		-0.6163
MB-6200	3.92255	1:Recurred	Positive	3	Positve	Ductal/NST	3	1	18.5667	5.06	30	30.0667	1:DECEASED	YES		0	0	1	0	1	1		0.3613
MB-6201	6.53759	0:Not Recurred	Positive	5	Positve	Ductal/NST	2	0	222.7	3.02	10	222.7	1:DECEASED	NO	1	1	0	2	0	1	0		-0.1184
MB-6204	5.23007	0:Not Recurred	Positive	4	Positve	Ductal/NST	3	0	56.7667	4.046	23	56.7667	1:DECEASED	YES		2	0	0	0	2	0		-0.0047
MB-6206	7.84511	0:Not Recurred	Positive	6	Positve	Ductal/NST	3	0	166.733		18	166.733	1:DECEASED			1	2	0	0	1	0
MB-6207	7.84511	0:Not Recurred	Positive	6	Positve	Ductal/NST	2	0	118.3	3.03	15	118.3	1:DECEASED	NO		0	1	4	0	1	0		0.0001
MB-6208	10.4601	0:Not Recurred	Positive	8	Positve	Ductal/NST	2	2	221.2	4.04	20	221.2	0:LIVING	YES	2	0	0	2	0	4	2		0.6256
MB-6211	5.23007	0:Not Recurred	Positive	4	Positve	Ductal/NST	2	0	42.3	3.046	23	42.3	1:DECEASED	NO		0	0	2	0	1	0		0.6831
MB-6212	5.23007	0:Not Recurred	Positive	4	Positve	Other	2	0	224.233	3.03	15	224.233	0:LIVING	NO	1	0	0	2	0	0	0		-0.0373
MB-6214	2.61504	0:Not Recurred	Positive	2	Positve	Ductal/NST	2	1	174.5	4.04	20	174.5	1:DECEASED	YES		1	0	0	0	1	0		-0.1931
MB-6217	7.84511	0:Not Recurred	Positive	6	Negative	Mucinous	1	3	211.533	3		211.533	1:DECEASED	YES		0	1	0	2	3	0		0.8144
MB-6218	9.15262	1:Recurred	Positive	7	Positve	Ductal/NST	3	0	102.5	4.044	22	147.767	1:DECEASED	NO	2	1	1	3	0	1	0		-0.5833
MB-6224	5.23007	1:Recurred	Negative	4	Negative	Ductal/NST	3	31	26.8667	6.02	10	35.4667	1:DECEASED	NO	2	1	0	1	0	0	0		-0.179
MB-6225	22.2278	0:Not Recurred	Positive	17	Positve	Ductal/NST	2	0	117.867	3.032	16	117.867	0:LIVING	NO	1	3	1	9	2	1	0		0.0934
MB-6226	6.53759	0:Not Recurred	Positive	5	Positve	Mixed	2	0	35.3667	3.074	37	35.3667	1:DECEASED	YES		0	2	3	0	0	0		-0.2399
MB-6228	6.53759	0:Not Recurred	Negative	5	Negative	Ductal/NST	3	3	200.1	5.04	20	200.1	0:LIVING	NO		1	0	2	0	1	0		-0.197
MB-6229	6.53759	1:Recurred	Positive	5	Positve	Ductal/NST	1	0	0.1	2.03	15	0.1	1:DECEASED	NO	1	2	0	2	0	1	0		-0.0993
MB-6231	9.15262	0:Not Recurred	Positive	7	Positve	Ductal/NST	3	0	72.5667	4.04	20	72.5667	1:DECEASED	NO		0	0	3	1	2	0		0.8409
MB-6232	14.3827	0:Not Recurred	Positive	11	Positve	Mixed	2	4	85	5.06	30	85	1:DECEASED	YES	2	0	1	5	2	1	1		-0.5901
MB-6233	11.7677	0:Not Recurred	Positive	9	Positve	Mixed	1	0	201.167	2.04	20	201.167	0:LIVING	NO	1	1	0	3	2	2	0		-0.1343
MB-6234	5.23007	0:Not Recurred	Positive	4	Positve	Mixed	2	0	213.367	3		213.367	0:LIVING	NO		0	1	2	0	1	0		-0.1702
MB-6237	5.23007	0:Not Recurred	Negative	4	Negative	Ductal/NST	3	0	105.2	4.04	20	105.2	1:DECEASED	NO	1	0	0	3	0	1	0		-0.0672
MB-6238	7.84511	1:Recurred	Positive	6	Positve	Mixed	2	0	172.967	3.058	29	172.967	1:DECEASED	NO		1	0	2	0	0	0		-0.0002
MB-6239	6.53759	0:Not Recurred	Positive	5	Positve	Mixed	2	6	200.333	5.04	20	200.333	0:LIVING	NO	2	1	1	2	0	1	0		0.266
MB-6242	19.6128	0:Not Recurred	Negative	15	Negative	Ductal/NST	3	8	165.433	6.11	55	165.433	0:LIVING	NO		2	2	5	2	1	2		1.2516
MB-6245	6.53759	0:Not Recurred	Negative	5	Negative	Ductal/NST	3	0	177.633	4.04	20	177.633	0:LIVING	NO		1	2	0	0	1	0		2.2348
MB-6246	11.7677	0:Not Recurred	Negative	9	Negative	Ductal/NST	3	2	52.9	5.06	30	52.9	1:DECEASED	NO		2	0	4	0	0	2		-0.5255
MB-6248	10.4601	0:Not Recurred	Negative	8	Negative	Ductal/NST	3	1	182.833	5.11	55	182.833	0:LIVING	YES		1	1	4	0	2	0		-0.1213
MB-6251	7.84511	1:Recurred	Negative	6	Negative	Ductal/NST	3	1	12.3667	5.06	30	14.7	1:DECEASED	NO	2	2	0	4	0	0	0		1.6953
MB-6253	9.15262	0:Not Recurred	Positive	7	Positve	Lobular	1	0	194.367	2.022	11	194.367	0:LIVING	NO		0	0	5	0	2	0		-0.8538
MB-6254	5.23007	1:Recurred	Positive	4	Positve	Mucinous	2	0	60.9	3.142	71	60.9	1:DECEASED	YES		0	1	3	0	0	0		-0.2193
MB-6256	6.53759	0:Not Recurred	Positive	5	Positve	Ductal/NST	1	0	127.833	2.028	14	127.833	1:DECEASED	NO		0	0	2	0	2	1		-0.8437
MB-6257	3.92255	0:Not Recurred	Positive	3	Positve	Ductal/NST	3	0	91	4.032	16	91	0:LIVING	YES		0	0	1	1	0	1		0.1588
MB-6263	6.53759	0:Not Recurred	Positive	5	Positve	Ductal/NST	2	8	75.8667	5.048	24	75.8667	0:LIVING	YES		1	0	2	0	0	0		-0.2895
MB-6271	14.3827	0:Not Recurred	Positive	11	Positve	Ductal/NST	2	0	157.733	3.05	25	157.733	0:LIVING	NO		2	2	2	1	1	0		1.95
MB-6272	7.84511	1:Recurred	Negative	6	Negative	Ductal/NST	3	3	17.7333	5		22.4	1:DECEASED	NO		1	1	3	0	1	0		0.7365
MB-6273	11.7677	0:Not Recurred	Positive	9	Negative	Tubular/ cribriform	2	1	189.433	4.032	16	189.433	0:LIVING	NO		0	2	3	0	2	1		-0.0871
MB-6280	7.84511	1:Recurred	Negative	6	Negative	Ductal/NST	3	1	9.16667	5.088	44	27.8667	1:DECEASED	NO		0	1	2	1	1	0		-1.4797
MB-6281	7.84511	0:Not Recurred	Positive	6	Positve	Ductal/NST	2	7	3.5	5.01	5	3.5	1:DECEASED	YES		1	1	3	0	0	0		-0.6343
MB-6283	13.0752	0:Not Recurred	Positive	10	Positve	Lobular	3	1	92.4	5.05	25	92.4	1:DECEASED	YES		2	1	2	1	3	0		-0.9544
MB-6284	3.92255	0:Not Recurred	Positive	3	Positve	Other	2	0	88.3333	3.06	30	88.3333	1:DECEASED	YES		1	0	1	0	0	1		-1.6137
MB-6286	5.23007	0:Not Recurred	Positive	4	Positve	Ductal/NST	2	0	49.5333	3.04	20	49.5333	1:DECEASED	NO		1	0	2	0	0	1		-0.2285
MB-6287	6.53759	1:Recurred	Positive	5	Negative	Ductal/NST	3	1	13.8333	5.07	35	35.2	1:DECEASED	NO		1	0	1	0	1	0		0.9393
MB-6288	6.53759	1:Recurred	Positive	5	Positve	Ductal/NST	3	0	61.3	4.046	23	100.3	1:DECEASED	YES		2	1	1	0	0	0		-0.1239
MB-6297	7.84511	0:Not Recurred	Positive	6	Positve	Ductal/NST	2	0	170.867	3.06	30	170.867	0:LIVING	YES		1	2	3	0	0	0		0.0609
MB-6300	7.84511	0:Not Recurred	Positive	6	Positve	Ductal/NST	2	1	63.8333	4.03	15	63.8333	1:DECEASED	YES		0	0	3	0	0	0		-0.6486
MB-6302	5.23007	0:Not Recurred	Positive	4	Positve	Ductal/NST	3	5	125.867	6.054	27	125.867	1:DECEASED	YES		0	1	3	0	0	0		0.7601
MB-6305	11.7677	1:Recurred	Negative	9	Negative	Medullary	3	3	40.6333	5.06	30	89.5333	1:DECEASED	NO		0	1	5	1	1	1		0.1345
MB-6306	6.53759	0:Not Recurred	Positive	5	Positve	Ductal/NST	3	0	64.6	4.058	29	64.6	1:DECEASED	YES		2	1	1	0	1	0		-0.1628
MB-6308	9.15262	0:Not Recurred	Positive	7	Positve	Ductal/NST	2	9	151.933	5.046	23	151.933	1:DECEASED	YES		0	1	2	0	2	1		0.6932
MB-6312	9.15262	0:Not Recurred	Positive	7	Positve	Ductal/NST	3	0	162.767	4.078	39	162.767	0:LIVING	YES		1	1	2	0	1	1		0.8175
MB-6314	6.53759	1:Recurred	Positive	5	Positve	Mucinous	2	0	36.6333	3.028	14	134.833	0:LIVING	NO		1	0	2	0	1	0		1.4387
MB-6317	9.15262	0:Not Recurred	Positive	7	Positve	Ductal/NST	3	3	29.2333	5.106	53	29.2333	1:DECEASED	YES		0	0	2	2	1	0		0.3846
MB-6318	18.3052	0:Not Recurred	Negative	14	Positve	Ductal/NST	3	0	109.233	4.07	35	109.233	1:DECEASED	NO		1	4	8	0	0	0		-0.858
MB-6319	2.61504	0:Not Recurred	Positive	2	Negative	Lobular	2	6	154.7	5.124	62	154.7	0:LIVING	YES		0	0	1	1	0	0		-0.1487
MB-6322	14.3827	1:Recurred	Positive	11	Positve	Mixed	2	9	74.2667	5.05	25	80.3667	1:DECEASED	YES		2	1	4	1	1	0		0.2893
MB-6327	7.84511	1:Recurred	Positive	6	Positve	Mucinous	1	10	15.6	4.12	60	18.2667	1:DECEASED	YES		1	1	1	0	0	1		1.1433
MB-6328	2.61504	0:Not Recurred	Positive	2	Positve	Ductal/NST	1	0	126.667	2.06	30	126.667	0:LIVING	YES		0	0	1	0	1	0		0.8255
MB-6329	9.15262	0:Not Recurred	Positive	7	Negative	Ductal/NST	3	0	81.5	4.046	23	81.5	1:DECEASED	YES		0	3	2	0	0	2		1.4999
MB-6330	5.23007	0:Not Recurred	Negative	4	Negative	Ductal/NST	2	2	140.333	4.04	20	140.333	0:LIVING	YES		1	0	1	1	0	1		-0.188
MB-6334	7.84511	0:Not Recurred	Positive	6	Negative	Ductal/NST	3	0	128.1	4.042	21	128.1	0:LIVING	YES		1	2	1	0	1	0		0.5436
MB-6336	2.61504	1:Recurred	Negative	2	Negative	Ductal/NST	3	18	12.2333	6.05	25	17.2	1:DECEASED	NO		0	0	2	0	0	0		0.0063
MB-6337	9.15262	0:Not Recurred	Negative	7	Negative	Ductal/NST	3	14	110.867	6.11	55	110.867	1:DECEASED	NO		2	3	1	0	1	0		-0.4897
MB-6344	11.7677	1:Recurred	Positive	8	Positve	Ductal/NST	2	0	102.133	3.12	60	152.933	1:DECEASED	NO		1	0	5	0	0	1		0.5718
MB-6346	3.92255	0:Not Recurred	Positive	3	Positve	Mucinous	2	0	281.5	3.044	22	281.5	0:LIVING	NO	2	1	0	1	0	1	0		-0.0734
MB-6358	5.23007	1:Recurred	Negative	4	Positve	Lobular	2	0	37.8667	3.05	25	37.8667	1:DECEASED	NO		1	1	0	0	1	0		0.3046
MB-6359	10.4601	1:Recurred	Positive	8	Positve	Ductal/NST	2	0	71.5333	3.044	22	85.0333	1:DECEASED	NO		1	1	2	0	3	0		-0.3206
MB-6363	9.15262	1:Recurred	Negative	7	Negative	Ductal/NST	3	7	0	6.05	25	16.7	1:DECEASED	NO		1	1	4	0	1	0		0.1562
MB-7000	11.7677	0:Not Recurred	Positive	9	Positve	Other	2	1	97.4	4.022	11	97.4	0:LIVING	YES		1	0	5	1	1	0		1.534
MB-7001	11.7677	0:Not Recurred	Positive	9	Positve	Ductal/NST	2	0	102.7	3.02	10	102.7	0:LIVING	YES		2	1	4	0	1	0		-0.3286
MB-7002	9.15262	0:Not Recurred	Positive	7	Positve	Ductal/NST	2	0	57.9333	3.032	16	57.9333	0:LIVING	YES		2	1	2	0	2	0		-0.6299
MB-7003	6.53759	0:Not Recurred	Positive	5	Positve	Ductal/NST	2	2	91.2333	4.054	27	91.2333	1:DECEASED	YES		0	1	1	0	2	0		-0.9303
MB-7004	11.7677	0:Not Recurred	Positive	9	Positve	Lobular	2	4	50.4667	5.06	30	50.4667	0:LIVING	YES		1	0	6	0	0	0		-0.0955
MB-7005	2.61504	0:Not Recurred	Positive	2	Positve	Ductal/NST	1	2	45.3333	3.052	26	45.3333	0:LIVING	YES		0	0	2	0	0	0		-1.4452
MB-7006	14.3827	0:Not Recurred	Positive	11	Positve	Ductal/NST	1	1	109.933	3.038	19	109.933	0:LIVING	YES		1	1	7	0	0	0		-1.0368
MB-7007	9.15262	0:Not Recurred	Negative	7	Negative	Ductal/NST	3	1	58.6	5.034	17	58.6	0:LIVING	NO		1	1	3	0	1	1		0.7208
MB-7008	2.61504	0:Not Recurred	Negative	2	Negative	Ductal/NST	3	0	50.9	4.048	24	50.9	1:DECEASED	NO		0	0	1	0	1	0		-1.0564
MB-7009	3.92255	1:Recurred	Negative	3	Negative	Ductal/NST	3	2	19.1	5.054	27	54.7667	1:DECEASED	NO		1	0	0	0	1	0		-0.7221
MB-7010	9.15262	0:Not Recurred	Positive	7	Positve	Ductal/NST	1	0	74.0333	2.046	23	74.0333	0:LIVING	YES		1	1	0	0	2	1		-0.8187
MB-7011	3.92255	0:Not Recurred	Positive	3	Positve	Mixed	3	0	70.0667	4.08	40	70.0667	1:DECEASED	YES		0	0	2	0	0	1		0.5921
MB-7012	6.53759	1:Recurred	Negative	5	Negative	Ductal/NST	3	0	12.6333	4.04	20	19.8333	1:DECEASED	NO		1	1	1	1	1	0		1.3443
MB-7013	6.53759	0:Not Recurred	Positive	5	Positve	Ductal/NST	1	0	46.4333	2.036	18	46.4333	0:LIVING	YES		1	0	2	0	1	1		0.1643
MB-7014	20.9203	0:Not Recurred	Positive	16	Positve	Mixed	3	1	68.7	5.038	19	68.7	0:LIVING	YES		0	3	7	0	2	0		-1.2382
MB-7015	3.92255	0:Not Recurred	Positive	4	Positve	Ductal/NST	3	0	78.1667	4.05	25	78.1667	0:LIVING	YES		0	0	1	1	0	2		-0.4944
MB-7017	6.53759	0:Not Recurred	Negative	5	Negative	Mixed	3	1	135.333	5.054	27	135.333	0:LIVING	NO		0	3	2	0	0	0		1.4292
MB-7018	6.53759	1:Recurred	Positive	5	Negative	Ductal/NST	2	3	85.7	4.08	40	86.5333	1:DECEASED	NO		0	0	2	0	1	2		-0.7685
MB-7019	10.4601	0:Not Recurred	Positive	8	Positve	Ductal/NST	2	0	80.7333	3.042	21	80.7333	1:DECEASED	YES		1	1	3	0	3	0		-1.2731
MB-7020	13.0752	1:Recurred	Negative	10	Negative	Ductal/NST	3	2	39.2	5.054	27	71.6333	1:DECEASED	NO		2	1	4	1	1	0		-0.6451
MB-7022	9.15262	0:Not Recurred	Positive	7	Positve	Ductal/NST	2	0	85.5	3.068	34	85.5	0:LIVING	YES		2	0	1	0	2	0		-0.9668
MB-7023	7.84511	1:Recurred	Negative	6	Negative	Ductal/NST	3	2	6.46667	5.08	40	27.9667	1:DECEASED	NO		0	0	1	0	3	0		-0.2496
MB-7024	11.7677	0:Not Recurred	Positive	9	Positve	Ductal/NST	3	0	70.2667	4.036	18	70.2667	0:LIVING	YES		0	3	2	0	1	1		0.0851
MB-7025	2.61504	0:Not Recurred	Negative	2	Negative	Ductal/NST	3	0	80.2333	4.026	13	80.2333	0:LIVING	NO		0	0	2	0	0	0		-1.6107
MB-7026	7.84511	0:Not Recurred	Positive	6	Positve	Ductal/NST	2	1	111.7	4.052	26	111.7	1:DECEASED	YES		0	0	3	0	2	0		-0.5747
MB-7027	7.84511	1:Recurred	Negative	6	Negative	Ductal/NST	3	12	30.2333	6.03	15	36.9667	1:DECEASED	NO		0	2	2	0	1	1		-0.0043
MB-7028	10.4601	0:Not Recurred	Positive	8	Positve	Ductal/NST	2	2	89.8	4.056	28	89.8	0:LIVING	YES		0	0	2	1	1	2		0.3934
MB-7029	9.15262	0:Not Recurred	Positive	7	Positve	Ductal/NST	1	0	76.8667	2.046	23	76.8667	0:LIVING	YES		0	1	4	0	1	1		-0.1089
MB-7030	6.53759	0:Not Recurred	Negative	5	Positve	Other	2	1	31.3333	4.1	50	31.3333	1:DECEASED	YES		1	0	0	0	2	1		-0.2853
MB-7031	6.53759	0:Not Recurred	Negative	5	Negative	Ductal/NST	3	1	85.3667	5.08	40	85.3667	0:LIVING	NO		2	0	2	0	0	1		-0.1475
MB-7032	5.23007	0:Not Recurred	Positive	4	Positve		1	0	71.4667	2.046	23	71.4667	0:LIVING	YES		0	0	1	0	1	0		-0.9121
MB-7034	3.92255	0:Not Recurred	Positive	3	Positve	Ductal/NST	2	0	75.1	3.086	43	75.1	0:LIVING	YES		0	0	1	0	2	0		-0.5289
MB-7035	5.23007	1:Recurred	Negative	4	Negative	Ductal/NST	3	13	15.1333	6.1	50	32.0667	1:DECEASED	NO		0	1	2	0	1	0		-0.1275
MB-7036	5.23007	0:Not Recurred	Negative	4	Negative	Ductal/NST	3	2	120.433	5.036	18	120.433	0:LIVING	NO		1	0	1	1	0	1		0.4981
MB-7037	3.92255	0:Not Recurred	Positive	3	Positve	Ductal/NST	1	0	86.4	2.03	15	86.4	0:LIVING	NO		0	1	1	0	0	1		-0.3102
MB-7038	20.9203	0:Not Recurred	Negative	16	Negative	Ductal/NST	3	1	81.0333	5.044	22	81.0333	0:LIVING	NO		1	3	4	0	6	1		0.2515
MB-7039	2.61504	1:Recurred	Negative	2	Positve	Mixed	2	1	48.0333	4.124	62	49.2	1:DECEASED	YES		0	1	1	0	0	0		-0.2863
MB-7040	7.84511	0:Not Recurred	Positive	6	Positve	Ductal/NST	2	1	71.8333	4.044	22	71.8333	0:LIVING	YES		0	2	3	0	0	0		-0.703
MB-7041	20.9203	0:Not Recurred	Positive	16	Positve	Lobular		0	101.967	1.05	25	101.967	1:DECEASED	YES		3	2	3	1	5	0		-0.9568
MB-7042	14.3827	0:Not Recurred	Positive	11	Positve	Ductal/NST	1	1	88.5	3.052	26	88.5	0:LIVING	YES		1	1	7	0	2	0		-0.8146
MB-7043	9.15262	0:Not Recurred	Positive	7	Positve	Ductal/NST	3	0	91.5333	4.036	18	91.5333	0:LIVING	YES		0	3	3	0	1	0		-0.7699
MB-7044	5.23007	0:Not Recurred	Positive	4	Positve	Ductal/NST	2	0	86.8333	3.03	15	86.8333	0:LIVING	YES		1	0	1	0	2	0		-0.5943
MB-7045	3.92255	1:Recurred	Negative	3	Negative	Ductal/NST	2	0	93.4	3.04	20	94.9333	1:DECEASED	YES		1	0	2	0	0	0		-2.2868
MB-7046	10.4601	0:Not Recurred	Positive	8	Positve	Ductal/NST	2	0	146.4	3.046	23	146.4	1:DECEASED	YES		0	0	6	1	1	0		0.0687
MB-7048	6.53759	0:Not Recurred	Positive	5	Positve	Ductal/NST	2	0	88.4667	3.028	14	88.4667	0:LIVING	YES		1	0	1	1	1	0		2.7746
MB-7049	9.15262	0:Not Recurred	Negative	7	Negative	Ductal/NST	3	0	102.033	4.036	18	102.033	0:LIVING	NO		0	1	4	0	1	0		1.0958
MB-7050	6.53759	1:Recurred	Positive	5	Positve	Ductal/NST	2	1	54.3333	4.045	22.5	65.1333	1:DECEASED	YES		0	1	3	0	1	0		-1.2726
MB-7051	5.23007	1:Recurred	Positive	4	Positve	Ductal/NST	2	0	73.3333	3.04	20	85.9333	1:DECEASED	YES		2	0	1	1	0	0		-1.1364
MB-7052	3.92255	0:Not Recurred	Negative	3	Negative	Ductal/NST	3	0	106.133	4.0358	17.9	106.133	0:LIVING	NO		1	0	1	0	0	0		0.1299
MB-7053	7.84511	0:Not Recurred	Positive	6	Positve	Ductal/NST	3	0	122.133	4.029	14.5	122.133	0:LIVING	NO		0	0	4	0	1	0		0.3229
MB-7054	6.53759	1:Recurred	Negative	5	Positve	Lobular	3	2	22.9333	5.0256	12.8	30.4333	1:DECEASED	YES		0	1	2	0	1	1		-0.4014
MB-7055	7.84511	1:Recurred	Negative	6	Negative	Ductal/NST	3	0	2.83333	4.052	26	9.13333	1:DECEASED	NO		1	0	2	0	2	1		0.6432
MB-7056	26.1504	0:Not Recurred	Positive	20	Positve	Ductal/NST	2	7	117	5.042	21	117	0:LIVING	YES		3	1	9	1	4	2		0.2097
MB-7057	10.4601	1:Recurred	Negative	8	Negative	Ductal/NST	2	2	43.8333	4.044	22	43.8333	1:DECEASED	YES		0	0	5	0	1	0		-0.3553
MB-7058	9.15262	0:Not Recurred	Positive	8	Positve	Ductal/NST		4	122.5	3.054	27	122.5	0:LIVING	YES		2	0	3	2	0	0		-0.3978
MB-7059	7.84511	0:Not Recurred	Negative	6	Negative		3	23	119.333	6.048	24	119.333	0:LIVING	NO		1	0	2	0	2	1		-0.8733
MB-7060	5.23007	1:Recurred	Positive	4	Positve	Lobular	1	6	63.3	4.1	50	112.667	1:DECEASED	YES		2	0	0	0	0	1		-0.7754
MB-7061	5.23007	0:Not Recurred	Positive	4	Positve	Ductal/NST	2	0	96.7667	3.04	20	96.7667	1:DECEASED	YES		0	1	0	0	2	0		-1.4338
MB-7062	6.53759	0:Not Recurred	Positive	5	Positve	Ductal/NST	1	1	95.8667	3.032	16	95.8667	0:LIVING	YES		1	2	1	0	0	1		-1.4733
MB-7063	9.15262	0:Not Recurred	Positive	7	Positve	Ductal/NST	3	0	86.6	4.04	20	86.6	0:LIVING	YES		0	1	1	0	3	1		-0.4186
MB-7065	7.84511	0:Not Recurred	Positive	6	Positve	Ductal/NST	2	0	107.867	3.038	19	107.867	0:LIVING	NO		0	0	1	0	1	2		1.1081
MB-7066	9.15262	0:Not Recurred	Negative	7	Negative	Ductal/NST	3	1	89.7667	5.037	18.5	89.7667	0:LIVING	NO		1	0	3	0	1	0		-0.5636
MB-7067	5.23007	0:Not Recurred	Negative	4	Negative	Ductal/NST	2	0	105	3.031	15.5	105	0:LIVING	YES		0	1	1	0	1	1		0.1508
MB-7068	9.15262	0:Not Recurred	Positive	8	Positve	Ductal/NST	3	0	98.4667	4.052	26	98.4667	0:LIVING	YES		1	1	5	0	1	0		-0.3442
MB-7069	18.3052	0:Not Recurred	Negative	14	Positve	Ductal/NST	3	0	114.6	4.043	21.5	114.6	0:LIVING	YES		1	1	4	0	6	0		-0.3822
MB-7070	7.84511	0:Not Recurred	Positive	6	Positve	Ductal/NST	3	2	108.067	5.004	2	108.067	0:LIVING	YES		1	1	0	0	2	1		0.0322
MB-7071	28.7654	0:Not Recurred	Positive	22	Positve	Lobular	3	0	102.067	4.036	18	102.067	0:LIVING	NO		2	0	5	1	6	4		-0.7759
MB-7072	10.4601	1:Recurred	Positive	8	Positve	Mixed	2	14	31.1667	5.13	65	52.3333	1:DECEASED	YES		2	2	2	0	1	1		1.2465
MB-7073	6.53759	0:Not Recurred	Negative	5	Negative	Ductal/NST	3	13	137.933	6.04	20	137.933	1:DECEASED	NO		0	2	2	0	0	0		0.1893
MB-7074	5.23007	0:Not Recurred	Positive	4	Positve	Ductal/NST	1	0	108.167	2.036	18	108.167	0:LIVING	YES		0	0	2	1	0	0		-0.085
MB-7075	6.53759	0:Not Recurred	Positive	5	Positve	Mixed	2	0	111.633	3.032	16	111.633	0:LIVING	YES		0	0	4	0	0	1		0.5968
MB-7076	7.84511	0:Not Recurred	Positive	6	Positve	Ductal/NST	2	0	142.667	3.044	22	142.667	1:DECEASED	YES		0	0	2	0	1	2		-0.2351
MB-7077	7.84511	0:Not Recurred	Positive	6	Positve	Ductal/NST	2	5	101.267	5.034	17	101.267	0:LIVING	YES		1	2	1	0	1	0		0.4862
MB-7078	7.84511	1:Recurred	Negative	6	Negative	Ductal/NST	3	0	4	4.1	50	4.16667	1:DECEASED	YES		1	0	1	2	1	0		1.1483
MB-7079	6.53759	0:Not Recurred	Positive	5	Positve	Ductal/NST	2	1	91.0667	4.06	30	91.0667	0:LIVING	YES		0	0	2	2	1	0		-1.0591
MB-7080	6.53759	0:Not Recurred	Positive	5	Positve	Ductal/NST	1	0	91.2333	2.034	17	91.2333	0:LIVING	YES		0	0	1	1	2	0		-1.5471
MB-7081	7.84511	0:Not Recurred	Negative	6	Negative	Ductal/NST	3	0	140.233	4.056	28	140.233	0:LIVING	YES		1	2	3	0	0	0		-0.9538
MB-7082	2.61504	0:Not Recurred	Negative	2	Negative	Ductal/NST	3	1	98.2667	5.04	20	98.2667	0:LIVING	NO		0	1	0	0	0	0		-0.5567
MB-7084	5.23007	0:Not Recurred	Negative	4	Negative		3	0	116.533	4.12	60	116.533	0:LIVING	YES		0	1	0	0	0	0		-1.889
MB-7085	3.92255	1:Recurred	Positive	3	Positve	Ductal/NST	2	3	88.6333	4.06	30	110.1	0:LIVING	YES		0	0	1	0	1	0		-0.8734
MB-7086	2.61504	0:Not Recurred	Positive	2	Positve	Mixed	2	2	123.533	4.036	18	123.533	0:LIVING	YES		0	1	1	0	0	0		-0.3899
MB-7087	7.84511	0:Not Recurred	Negative	6	Negative	Ductal/NST	3	3	5.06667	5.028	14	5.06667	1:DECEASED	YES		1	3	0	0	0	1		-0.1647
MB-7088	11.7677	0:Not Recurred	Positive	9	Positve	Ductal/NST	3	2	123.533	5.05	25	123.533	0:LIVING	YES		1	1	4	1	2	0		-0.592
MB-7089	13.0752	0:Not Recurred	Negative	10	Negative	Ductal/NST	3	1	118.9	5.036	18	118.9	0:LIVING	NO		0	2	4	0	3	0		-1.0907
MB-7090	5.23007	0:Not Recurred	Negative	4	Negative	Ductal/NST	3	3	109.767	5.034	17	109.767	0:LIVING	NO		2	0	1	1	0	0		-1.4693
MB-7091	3.92255	0:Not Recurred	Positive	3	Positve	Ductal/NST	1	4	110.267	4.036	18	110.267	0:LIVING	YES		0	0	1	0	2	0		-0.4079
MB-7092	13.0752	0:Not Recurred	Positive	10	Negative	Mixed	1	0	122.4	2.04	20	122.4	0:LIVING	YES		4	1	2	1	1	0		0.6265
MB-7093	3.92255	1:Recurred	Positive	3	Positve	Ductal/NST	1	2	78.0333	3.0338	16.9	125.833	1:DECEASED	YES		0	0	2	0	1	0		-1.5224
MB-7094	3.92255	0:Not Recurred	Positive	3	Positve	Ductal/NST	3	0	113.367	4.0488	24.4	113.367	0:LIVING	YES		0	1	1	0	1	0		-0.0608
MB-7095	3.92255	0:Not Recurred	Positive	3	Positve	Ductal/NST	1	0	115.633	2.05	25	115.633	0:LIVING	YES		0	1	1	0	1	0		-0.8604
MB-7096	7.84511	0:Not Recurred	Positive	6	Positve	Ductal/NST	2	1	124	4.025	12.5	124	0:LIVING	YES		1	2	3	0	0	0		-0.1585
MB-7097	13.0752	1:Recurred	Positive	10	Positve	Ductal/NST		2	42.1333	2.0806	40.3	65.1667	1:DECEASED	YES		1	1	2	0	2	1		-1.1381
MB-7099	6.53759	0:Not Recurred	Positive	5	Positve	Ductal/NST	2	2	163.167	4.076	38	163.167	1:DECEASED	YES		0	0	1	1	2	0		-0.6095
MB-7100	3.92255	0:Not Recurred	Positive	3	Positve	Ductal/NST	3	2	156.333	5.056	28	156.333	1:DECEASED	YES		0	0	2	0	1	0		-0.0685
MB-7101	6.53759	0:Not Recurred	Positive	5	Positve	Lobular	2	0	124.267	3.031	15.5	124.267	0:LIVING	YES		0	0	2	0	1	1		-0.0042
MB-7102	7.84511	0:Not Recurred	Positive	6	Positve	Mixed	1	1	104.1	3.04	20	104.1	1:DECEASED	YES		1	0	2	0	2	0		0.2508
MB-7104	3.92255	0:Not Recurred	Positive	3	Positve	Ductal/NST	3	2	122.833	5.038	19	122.833	1:DECEASED	YES		1	0	1	0	1	0		1.377
MB-7106	9.15262	1:Recurred	Positive	7	Positve	Ductal/NST	1	18	37.5	4.058	29	37.5	1:DECEASED	YES		0	0	3	1	1	0		-1.5353
MB-7107	14.3827	1:Recurred	Positive	11	Positve	Ductal/NST	3	3	43.4333	5.06	30	56.9333	1:DECEASED	YES		0	2	5	2	1	0		-0.4408
MB-7109	7.84511	0:Not Recurred	Positive	6	Positve	Ductal/NST	3	16	117.533	6.038	19	117.533	0:LIVING	YES		2	0	3	0	0	0		-0.1579
MB-7111	3.92255	1:Recurred	Positive	3	Positve	Ductal/NST	3	5	30.1667	6.1	50	30.1667	1:DECEASED	YES		1	0	1	0	0	1		0.2135
MB-7112	2.61504	1:Recurred	Positive	2	Positve	Ductal/NST	3	0	38.0667	4.08	40	64.7	1:DECEASED	NO		0	0	1	0	0	0		-0.3865
MB-7113	7.84511	0:Not Recurred	Positive	6	Positve	Ductal/NST	1	0	136.7	2.02	10	136.7	1:DECEASED	YES		0	0	1	1	2	0		-0.0031
MB-7114	10.4601	0:Not Recurred	Negative	8	Negative	Ductal/NST	3	0	123.267	4.032	16	123.267	0:LIVING	YES		0	0	7	0	0	0		-0.7426
MB-7115	6.53759	0:Not Recurred	Positive	5		Ductal/NST	3	0	141.733	4.14	70	141.733	1:DECEASED	YES		0	0	3	0	1	0		1.0143
MB-7116	14.3827	1:Recurred	Positive	11	Positve	Ductal/NST	2	1	25.3	4.08	40	33.3667	1:DECEASED	YES		0	1	5	0	3	0		-0.4269
MB-7118	2.61504	0:Not Recurred	Positive	2		Ductal/NST	2	0	140.567	3.04	20	140.567	0:LIVING	YES		1	0	1	0	0	0		-0.3392
MB-7121	3.92255	0:Not Recurred	Negative	3	Negative	Ductal/NST	3	4	88.8333	6.076	38	88.8333	1:DECEASED	YES		0	0	3	0	0	0		0.7036
MB-7122	6.53759	0:Not Recurred	Positive	5	Positve	Ductal/NST	3	1	29.9	5.06	30	29.9	1:DECEASED	YES		0	0	4	0	0	0		0.2104
MB-7123	9.15262	0:Not Recurred	Positive	7		Ductal/NST	1	0	137.667	2.072	36	137.667	0:LIVING	YES		1	1	0	1	3	0		-0.7177
MB-7124	3.92255	0:Not Recurred	Positive	3		Ductal/NST	2	1	139.6	4.04	20	139.6	0:LIVING	YES		0	0	0	0	1	1		0.0308
MB-7127	2.61504	0:Not Recurred	Positive	2	Positve	Ductal/NST		0	135.333	3.038	19	135.333	0:LIVING	YES		0	0	1	0	1	0		-0.2611
MB-7128	6.53759	0:Not Recurred	Positive	5	Positve		2	0	60.2667	3.042	21	60.2667	1:DECEASED	YES		1	1	1	0	2	0		-0.7924
MB-7130	6.53759	1:Recurred	Positive	5	Positve	Ductal/NST	3	3	102.967	5.062	31	102.967	1:DECEASED	YES		0	2	2	0	1	0		-0.0801
MB-7131	18.3052	0:Not Recurred	Positive	14	Positve	Ductal/NST	3	1	134.733	5.042	21	134.733	0:LIVING	YES		3	4	4	0	2	1		0.0233
MB-7132	2.61504	0:Not Recurred	Positive	2	Positve	Ductal/NST	2	0	131.6	3.038	19	131.6	0:LIVING	YES		1	0	0	0	1	0		-1.0928
MB-7133	10.4601	1:Recurred	Positive	8	Positve	Lobular	3	2	22.8	5.036	18	23.8333	1:DECEASED	YES		1	2	1	1	1	0		0.389
MB-7135	9.15262	1:Recurred	Negative	7	Negative	Ductal/NST	3	16	14.4667	6.052	26	26.7333	1:DECEASED	YES		0	4	2	0	1	0		-0.5668
MB-7137	3.92255	0:Not Recurred	Positive	3	Positve	Ductal/NST		0	179.8	2.042	21	179.8	0:LIVING	YES		0	1	0	0	0	0		-0.128
MB-7138	3.92255	0:Not Recurred	Positive	3	Positve	Ductal/NST	3	0	123	4.044	22	123	1:DECEASED	YES		0	0	3	0	0	0		-0.7493
MB-7140	10.4601	1:Recurred	Positive	8	Positve	Ductal/NST	3	5	53.8667	6.12	60	90.8	1:DECEASED	YES		1	1	2	0	2	1		-0.7338
MB-7141	10.4601	0:Not Recurred	Positive	8		Ductal/NST	2	0	138.567	3.0236	11.8	138.567	0:LIVING	YES		0	1	3	0	0	0		-0.0728
MB-7142	2.61504	1:Recurred	Positive	2		Ductal/NST	2	0	139.633	3.026	13	175.9	1:DECEASED	YES		0	0	0	0	1	0		0.46
MB-7143	1.30752	0:Not Recurred	Negative	1	Negative	Ductal/NST	3	0	186.367	4.068	34	186.367	0:LIVING	YES		0	0	0	0	0	1		1.0129
MB-7144	5.23007	0:Not Recurred	Positive	4	Positve	Ductal/NST	3	0	102.633	4.045	22.5	102.633	1:DECEASED	YES		1	0	1	1	0	0		0.64
MB-7145	11.7677	0:Not Recurred	Negative	9	Negative	Ductal/NST	3	2	138.333	5.05	25	138.333	0:LIVING	NO		2	1	3	1	1	0		-1.9572
MB-7147	7.84511	0:Not Recurred	Positive	6	Positve	Mixed	3	0	168.6	4.06	30	168.6	1:DECEASED	YES		0	0	3	0	1	1		0.9907
MB-7149	6.53759	1:Recurred	Positive	5	Positve	Ductal/NST	3	14	40.2333	6.1	50	44.6333	1:DECEASED	YES		2	1	0	1	1	0		-0.975
MB-7150	6.53759	0:Not Recurred	Positive	5	Positve	Ductal/NST	3	0	128.967	4.074	37	128.967	0:LIVING	NO		1	0	2	0	1	0		0.8292
MB-7151	11.7677	0:Not Recurred	Negative	9	Positve	Ductal/NST	3	0	144.433	4.042	21	144.433	0:LIVING	YES		2	1	3	0	3	0		1.1584
MB-7152	5.23007	0:Not Recurred	Positive	4	Positve	Ductal/NST	3	0	195.8	4.036	18	195.8	1:DECEASED	YES		0	2	1	0	0	1		-0.4253
MB-7153	15.6902	0:Not Recurred	Positive	12	Positve	Ductal/NST	2	0	142.8	3.05	25	142.8	0:LIVING	YES		2	0	5	1	3	0		-0.3709
MB-7154	18.3052	0:Not Recurred	Negative	14	Negative	Ductal/NST	3	0	108.467	4.0652	32.6	108.467	1:DECEASED	YES		0	2	6	1	2	0		0.499
MB-7155	6.53759	0:Not Recurred	Negative	5	Negative	Ductal/NST	3	1	149.767	5.0344	17.2	149.767	0:LIVING	NO		1	0	1	1	1	0		0.298
MB-7157	9.15262	1:Recurred	Positive	7	Positve	Ductal/NST	2	2	131.6	4.038	19	219.633	0:LIVING	YES		1	0	2	0	2	0		0.3368
MB-7158	7.84511	1:Recurred	Negative	6	Negative	Ductal/NST	3	16	32.2	6.058	29	46.4333	1:DECEASED	NO		1	0	1	1	2	0		-1.057
MB-7159	3.92255	1:Recurred	Negative	3	Negative	Ductal/NST	3	0	9.93333	4.068	34	21.9333	1:DECEASED	YES		1	0	1	0	0	0		2.1105
MB-7160	14.3827	0:Not Recurred	Positive	11	Positve	Ductal/NST	3	0	148.067	4.046	23	148.067	0:LIVING	YES		1	2	3	1	1	1		1.4846
MB-7161	3.92255	0:Not Recurred	Positive	3	Positve	Ductal/NST	2	5	121.533	5.092	46	121.533	0:LIVING	NO		0	1	1	0	0	1		-0.9726
MB-7162	2.61504	0:Not Recurred	Positive	2	Positve	Ductal/NST	1	0	140.2	2.0276	13.8	140.2	0:LIVING	YES		0	0	1	0	1	0		-0.0299
MB-7163	3.92255	1:Recurred	Positive	3	Negative	Ductal/NST	2	15	51.6	5.06	30	52.6333	1:DECEASED	YES		0	0	1	0	1	0		-0.4989
MB-7164	6.53759	0:Not Recurred	Positive	5	Positve	Ductal/NST	1	2	211.4	3.0314	15.7	211.4	0:LIVING	YES		1	1	1	1	0	0		-0.17
MB-7165	9.15262	0:Not Recurred	Negative	7	Negative	Ductal/NST	3	1	147.167	5.364	182	147.167	0:LIVING	NO		0	0	4	0	3	0		-0.3069
MB-7167	6.53759	0:Not Recurred	Positive	5	Positve	Ductal/NST	2	0	141.033	3.17	85	141.033	0:LIVING	YES		0	1	1	0	1	0		-0.9229
MB-7168	11.7677	0:Not Recurred	Positive	9	Positve	Ductal/NST	3	0	150.5	4.05	25	150.5	0:LIVING	YES		0	1	3	0	3	1		-1.1635
MB-7170	19.6128	0:Not Recurred	Positive	16	Positve	Ductal/NST	2	0	155.4	3.04	20	155.4	0:LIVING	YES		0	3	3	1	6	1		-0.2947
MB-7171	9.15262	0:Not Recurred	Positive	7	Positve	Ductal/NST	3	3	160.4	5.062	31	160.4	1:DECEASED	YES		2	1	1	0	3	0		-1.2698
MB-7172	3.92255	1:Recurred	Positive	3	Positve	Ductal/NST	2	3	133.633	4.0366	18.3	149.3	0:LIVING	YES		1	0	1	0	0	0		-0.2161
MB-7173	6.53759	0:Not Recurred	Positive	5	Positve	Lobular	2	0	63.5333	3.0432	21.6	63.5333	1:DECEASED	YES		1	0	2	1	1	0		-0.0551
MB-7174	7.84511	0:Not Recurred	Positive	6		Ductal/NST	3	0	140.767	4.04	20	140.767	0:LIVING	YES		1	0	1	0	3	0		0.3818
MB-7176	2.61504	0:Not Recurred	Positive	2	Positve	Ductal/NST	2	1	194.4	4.057	28.5	194.4	1:DECEASED	YES		0	0	2	0	0	0		0.0598
MB-7181	7.84511	0:Not Recurred	Positive	6	Positve	Ductal/NST	3	1	157.533	5.042	21	157.533	0:LIVING	YES		1	1	3	0	0	1		0.1159
MB-7182	7.84511	1:Recurred	Positive	6	Positve	Ductal/NST	3	0	33.9667	4.054	27	49.4667	1:DECEASED	YES		1	0	2	0	1	0		0.1287
MB-7185	11.7677	1:Recurred	Positive	9	Positve	Ductal/NST	2	8	125.033	5.0324	16.2	125.033	1:DECEASED	YES		1	0	3	0	3	0		0.304
MB-7186	19.6128	0:Not Recurred	Positive	17	Positve	Ductal/NST	2	6	4.86667	5.066	33	4.86667	0:LIVING	NO		0	3	8	1	3	0		0.6052
MB-7187	9.15262	1:Recurred	Negative	7	Negative	Ductal/NST	2	0	81	3.0046	2.3	146.833	1:DECEASED	YES		0	1	3	0	2	1		-1.4861
MB-7189	1.30752	1:Recurred	Positive	1	Positve	Ductal/NST	2	1	89.3667	4.042	21	143.6	1:DECEASED	YES									1.3478
MB-7193	3.92255	0:Not Recurred	Positive	3	Positve	Ductal/NST	3	0	87.4667	4.0304	15.2	87.4667	1:DECEASED	YES		1	1	1	0	0	0		-1.7228
MB-7194	6.53759	1:Recurred	Positive	5	Positve	Ductal/NST	2	0	29.1	3.043	21.5	46.6667	1:DECEASED	YES		1	0	1	1	1	0		0.6124
MB-7195	3.92255	0:Not Recurred	Positive	3	Positve	Lobular	2	0	80.4333	3.05	25	80.4333	1:DECEASED	YES		0	1	0	0	2	0		0.1287
MB-7196	6.53759	1:Recurred	Positive	5	Positve	Ductal/NST	3	4	102	6.15	75	107.1	1:DECEASED	YES		0	1	3	0	1	0		-0.331
MB-7197	9.15262	0:Not Recurred	Positive	7	Positve	Ductal/NST	2	1	187.867	4.04	20	187.867	1:DECEASED	YES		0	0	2	1	1	1		-0.6968
MB-7198	5.23007	1:Recurred	Positive	4	Positve	Ductal/NST	3	0	14.7667	4.08	40	16.7333	1:DECEASED	YES		0	0	1	1	0	0		-0.8865
MB-7199	5.23007	0:Not Recurred	Positive	4	Positve	Ductal/NST	2	1	76	4.04	20	76	1:DECEASED	YES		0	0	3	0	1	0		0.0561
MB-7200	9.15262	0:Not Recurred	Positive	7	Positve	Ductal/NST	3	0	97.6	4.046	23	97.6	1:DECEASED	YES		0	0	3	0	3	0		-0.8602
MB-7201	5.23007	0:Not Recurred	Negative	4	Positve	Ductal/NST	2	0	163.433	3.032	16	163.433	0:LIVING	YES		1	1	1	0	0	1		0.0806
MB-7205	19.6128	0:Not Recurred	Negative	15	Negative	Ductal/NST	3	2	166.033	5.05	25	166.033	0:LIVING	YES		1	2	7	0	2	1		0.0782
MB-7207	5.23007	1:Recurred	Negative	4	Negative	Ductal/NST		1	14.9333	2.06	30	55.7333	1:DECEASED	YES		0	0	1	1	2	0		0.2294
MB-7208	5.23007	1:Recurred	Negative	4	Negative	Ductal/NST	3	9	11.8333	6.0622	31.1	45.9333	1:DECEASED	YES		0	0	1	1	1	0		1.5609
MB-7212	3.92255	0:Not Recurred	Positive	3	Positve	Lobular	3	0	52.5	4.0286	14.3	52.5	1:DECEASED	YES		0	1	0	0	1	0		0.2456
MB-7215	7.84511	0:Not Recurred	Positive	6	Positve	Medullary	2	2	208.967	4.031	15.5	208.967	1:DECEASED	YES		1	0	2	0	1	0		-1.4228
MB-7216	1.30752	0:Not Recurred	Positive	1	Positve	Lobular	2	0	207.467	3.04	20	207.467	1:DECEASED	YES		0	0	1	0	0	0		-0.4453
MB-7217	6.53759	0:Not Recurred	Positive	5	Positve	Ductal/NST		0	90.4	1.02	10	90.4	1:DECEASED	NO		0	1	3	0	0	1		-0.4122
MB-7218	6.53759	0:Not Recurred	Positive	5	Positve	Lobular	1	2	165.433	3.0252	12.6	165.433	0:LIVING	YES		0	1	2	0	1	0		0.3796
MB-7219	3.92255	1:Recurred	Positive	3	Positve	Ductal/NST	1	1	108.367	3.025	12.5	165.2	0:LIVING	YES		1	0	0	0	2	0		0.444
MB-7220	10.4601	1:Recurred	Positive	8	Positve	Ductal/NST	2	0	1.63333	3.0502	25.1	183.2	1:DECEASED	YES		0	1	4	0	1	1		-1.3158
MB-7225	6.53759	1:Recurred	Negative	5	Negative	Ductal/NST	3	3	41	5.076	38	55	1:DECEASED	YES		0	2	1	1	0	1		1.1242
MB-7226	5.23007	1:Recurred	Positive	4	Positve	Ductal/NST	3	3	42.2667	5.0352	17.6	53.3667	1:DECEASED	YES		0	1	1	0	2	0		0.4604
MB-7228	9.15262	0:Not Recurred	Positive	7	Positve	Ductal/NST	2	6	239.167	5.07	35	239.167	0:LIVING	YES		0	1	3	0	1	0		-0.1322
MB-7229	9.15262	0:Not Recurred	Positive	7	Positve	Mixed	3	1	111.6	5.058	29	111.6	1:DECEASED	YES		0	0	3	1	1	1		-0.0273
MB-7230	10.4601	0:Not Recurred	Positive	8	Positve	Ductal/NST	2	0	182.6	3.03	15	182.6	0:LIVING	YES		1	0	3	1	0	1		-0.1333
MB-7231	10.4601	0:Not Recurred	Positive	8	Positve	Ductal/NST		0	199.033	1.076	38	199.033	1:DECEASED	NO		0	0	6	0	2	0		-0.0421
MB-7232	5.23007	0:Not Recurred	Positive	4	Positve	Ductal/NST	2	0	177.6	3.00424	2.12	177.6	0:LIVING	NO		0	0	2	0	2	0		-0.6487
MB-7233	7.84511	0:Not Recurred	Positive	6	Positve	Ductal/NST	2	0	222.033	3.0426	21.3	222.033	1:DECEASED	YES		0	1	0	0	2	1		0.7823
MB-7234	5.23007	0:Not Recurred	Positive	4	Positve	Ductal/NST	3	0	222.2	4.016	8	222.2	0:LIVING	YES		0	0	3	0	0	0		1.5356
MB-7235	15.6902	0:Not Recurred	Positive	12	Positve	Other	2	2	170.8	4.04	20	170.8	0:LIVING	YES		1	2	3	0	4	2		0.1984
MB-7236	1.30752	1:Recurred	Positive	1	Positve		2	5	131.1	5.04464	22.32	201.467	1:DECEASED	YES		0	0	1	0	0	0		-0.3984
MB-7237	13.0752	1:Recurred	Positive	10	Positve	Ductal/NST	2	8	21.4667	5.036	18	23.9333	1:DECEASED	YES		1	0	4	1	2	0		-0.1205
MB-7238	9.15262	1:Recurred	Positive	7	Positve	Ductal/NST	3	0	10.2667	4.054	27	23.2667	1:DECEASED	YES		1	0	3	0	1	0		0.2767
MB-7241	11.7677	0:Not Recurred	Positive	9	Positve	Ductal/NST	2	1	171.1	4.046	23	171.1	0:LIVING	NO		1	0	4	0	2	0		-0.5895
MB-7243	6.53759	0:Not Recurred	Positive	5	Positve	Ductal/NST	1	0	148.8	2.034	17	148.8	1:DECEASED	YES		0	0	2	1	0	1		-1.3804
MB-7244	13.0752	0:Not Recurred	Positive	10	Positve	Ductal/NST	1	1	184.167	3.024	12	184.167	0:LIVING	NO		1	0	3	0	4	1		-0.3813
MB-7249	5.23007	0:Not Recurred	Positive	4	Positve	Ductal/NST		0	58.6667	1.042	21	58.6667	1:DECEASED	YES		0	1	1	0	2	0		-0.783
MB-7250	13.0752	1:Recurred	Negative	10	Negative	Ductal/NST	3	0	10.5	4.0354	17.7	51	1:DECEASED	NO		2	2	2	0	2	1		-1.6653
MB-7251	1.30752	1:Recurred	Negative	1	Positve	Ductal/NST	3	5	19.7333	6.03094	15.47	21.5667	1:DECEASED	YES		0	0	1	0	0	0		-1.0087
MB-7252	11.7677	1:Recurred	Negative	9	Positve	Ductal/NST	3	5	32.8333	6.07	35	35.7	1:DECEASED	YES		1	3	3	0	1	0		0.2011
MB-7253	3.92255	1:Recurred	Positive	3	Positve	Ductal/NST	2	0	57.6333	3.05	25	59.9667	1:DECEASED	YES		0	0	1	0	1	0		-0.6786
MB-7254	10.4601	0:Not Recurred	Positive	8	Positve	Ductal/NST	2	2	192.2	4.046	23	192.2	0:LIVING	YES		0	1	5	0	0	0		-1.0621
MB-7256	5.23007	1:Recurred	Negative	4	Negative	Ductal/NST	2	17	28	5.08	40	34.7	1:DECEASED	YES		0	1	1	0	1	1		0.2358
MB-7258	15.6902	1:Recurred	Negative	12	Negative	Ductal/NST	3	6	10	6.06	30	15.0667	1:DECEASED	YES		2	1	7	0	0	1		1.0471
MB-7260	11.7677	0:Not Recurred	Positive	9	Negative	Ductal/NST	3	7	31.1667	6.0483	24.15	31.1667	0:LIVING	NO		3	0	4	0	2	0		1.1586
MB-7262	13.0752	0:Not Recurred	Positive	10	Positve	Ductal/NST	3	1	104.033	5.08	40	104.033	1:DECEASED	YES		2	4	2	0	1	0		1.0509
MB-7263	7.84511	1:Recurred	Positive	6	Positve	Ductal/NST	2	2	98.9	4.06	30	164.967	1:DECEASED	YES		1	1	1	1	1	0		0.1093
MB-7264	3.92255	1:Recurred	Positive	3	Positve	Ductal/NST	3	11	22.4	6.07	35	42.9667	1:DECEASED	YES		1	0	1	0	0	0		-0.1572
MB-7266	5.23007	1:Recurred	Positive	4	Positve	Ductal/NST	1	1	30.9333	3.08	40	68.1667	1:DECEASED	YES		0	0	2	0	1	0		0.3362
MB-7267	9.15262	1:Recurred	Negative	7	Negative	Ductal/NST	3	3	138.4	5.041	20.5	195.367	1:DECEASED	NO		2	0	3	0	1	0		0.9521
MB-7268	6.53759	1:Recurred	Positive	6	Positve	Ductal/NST	3	1	73.9333	5.1	50	227.467	0:LIVING	YES		1	0	4	0	0	0		0.3153
MB-7269	5.23007	1:Recurred	Negative	4	Negative	Ductal/NST	3	2	13.3667	5.05	25	21.1667	1:DECEASED	YES		0	0	2	1	1	0		-0.8557
MB-7270	10.4601	0:Not Recurred	Negative	8	Negative	Ductal/NST	3	1	175.167	5.032	16	175.167	0:LIVING	NO		0	0	3	0	0	4		-0.6998
MB-7273	6.53759	0:Not Recurred	Negative	5	Negative	Lobular	3	1	208.2	5.04	20	208.2	0:LIVING	NO		0	1	3	0	1	0		0.2292
MB-7275	10.4601	1:Recurred	Negative	8	Negative	Ductal/NST	3	3	22.9333	5.04	20	44.4	1:DECEASED	NO		1	1	2	1	2	1		-1.1993
MB-7276	11.7677	0:Not Recurred	Positive	9	Positve	Ductal/NST	1	4	185.333	4.04	20	185.333	0:LIVING	YES		0	2	3	0	3	0		-0.5927
MB-7277	3.92255	0:Not Recurred	Positive	3	Positve	Ductal/NST	2	3	187.033	4.06	30	187.033	0:LIVING	YES		0	0	1	0	1	0		-0.953
MB-7278	3.92255	0:Not Recurred	Positive	3	Positve	Ductal/NST	2	1	241.3	4.03	15	241.3	1:DECEASED	YES		0	0	0	0	1	1		-1.2843
MB-7279	5.23007	1:Recurred	Positive	4	Positve	Ductal/NST	2	3	19.3333	4.1	50	21.3	1:DECEASED	YES		0	1	1	0	1	1		1.4604
MB-7280	7.84511	0:Not Recurred	Positive	6	Positve	Ductal/NST	2	6	195.533	5.08	40	195.533	0:LIVING	YES		0	1	2	0	1	0		0.0178
MB-7281	3.92255	1:Recurred	Negative	3	Positve	Ductal/NST	3	3	24.8667	5.032	16	49.5333	1:DECEASED	YES		0	1	2	0	0	0		-0.842
MB-7283	13.0752	1:Recurred	Positive	10	Positve	Lobular	2	33	12.9667	5.06	30	28.8667	1:DECEASED	YES		3	1	0	1	1	0		0.4518
MB-7284	6.53759	1:Recurred	Positive	5	Positve	Ductal/NST	3	1	148.933	5.03	15	203	1:DECEASED	YES		1	0	2	0	2	0		-0.0913
MB-7286	2.61504	0:Not Recurred	Positive	2	Positve	Ductal/NST	3	3	158.633	5.05	25	158.633	1:DECEASED	YES		1	0	1	0	0	0		-0.1998
MB-7287	11.7677	1:Recurred	Positive	10	Positve	Ductal/NST	3	10	64.1333	6.06	30	96.9667	1:DECEASED	YES		2	1	3	0	2	2		0.9653
MB-7288	2.61504	1:Recurred	Positive	2	Positve	Ductal/NST	2	8	9.46667	5.06	30	27.0667	1:DECEASED	YES		2	0	0	0	0	0		-0.9037
MB-7289	6.53759	1:Recurred	Positive	5	Positve	Ductal/NST	2	5	54	5.13	65	126.667	1:DECEASED	YES		1	0	0	0	4	0		-0.7667
MB-7291	5.23007	1:Recurred	Negative	4	Positve	Ductal/NST	3	22	6.26667	6.1	50	6.83333	1:DECEASED	YES		1	1	2	0	0	0		-0.8755
MB-7292	3.92255	1:Recurred	Positive	3	Positve	Ductal/NST	2	1	33.2	4.03	15	78.4667	1:DECEASED	YES		0	0	2	0	1	0		-0.8369
MB-7293	6.53759	0:Not Recurred	Positive	5	Positve	Ductal/NST	3	1	199.233	5.09	45	199.233	0:LIVING	YES		1	0	2	0	1	1		-0.8511
MB-7294	2.61504	1:Recurred	Positive	2	Positve	Ductal/NST	2	1	82.7333	4.03	15	82.7333	1:DECEASED	YES		1	0	0	0	1	0		0.0085
MB-7295	5.23007	0:Not Recurred	Positive	4	Positve	Lobular	3	1	196.867	5.05	25	196.867	0:LIVING	YES		0	1	2	0	1	0		-0.3043
MB-7296	7.84511	1:Recurred	Positive	6	Positve	Ductal/NST	3	1	16.3	5.04	20	44.7333	1:DECEASED	NO		1	1	3	0	0	0		-0.6212
MB-7298	19.6128	0:Not Recurred	Positive	15	Positve	Ductal/NST	2	12	86.2333	5.05	25	86.2333	1:DECEASED	YES		0	1	9	0	2	1		-0.108
MB-7299	3.92255	0:Not Recurred	Positive	3	Positve	Ductal/NST	3	1	201.9	5.04	20	201.9	1:DECEASED	YES		1	1	1	0	0	0		-0.7909
MTS-T0058	5.23007	0:Not Recurred		4		Ductal/NST	3	1	60.1	2.62	31				2	2	0	0	0	0	0
MTS-T0059	10.4601	0:Not Recurred		8		Ductal/NST	2	0	50	1.48	24				2	2	0	4	0	0	2
MTS-T0060	7.84511	1:Recurred		6			3	0	23.8	1.98	49				2	0	0	3	2	1	0
MTS-T0061	7.84511	0:Not Recurred		6		Ductal/NST	3	0	68.7	1.38	19				1	0	0	4	1	1	0
MTS-T0062	13.0752	0:Not Recurred		10		Ductal/NST	3	3	66.6333	2.4	20				2	2	2	3	0	2	0
MTS-T0063	7.84511	0:Not Recurred	Negative	6	Negative	Ductal/NST	3	0	51.8	1.3	15				1	1	1	1	1	0	1
MTS-T0064	5.23007	0:Not Recurred		4		Ductal/NST	3	0	48.2	1.36	18				1	3	0	1	0	0	0
MTS-T0065	9.15262	1:Recurred		7		Mixed	3		0.866667							1	1	1	1	2	0
MTS-T0066	6.53759	1:Recurred		5		Lobular	2	0	85.6	1.14	7				1	1	0	2	0	1	0
MTS-T0067	1.30752	0:Not Recurred		1		Ductal/NST	2	1	181.5						3	0	0	0	0	1	0
MTS-T0068	22.2278	1:Recurred		17		Ductal/NST	3	0	48.2333	1.44	22				2	1	5	6	1	3	0
MTS-T0069	1.30752	0:Not Recurred		1		Ductal/NST	2	2	0.333333	2.52	26				2	0	0	0	0	1	0
MTS-T0070	6.53759	1:Recurred	Negative	5	Negative	Ductal/NST	3	1	35.8333	2.9	45				2	1	1	1	1	1	0
MTS-T0072	6.53759	0:Not Recurred		5		Ductal/NST	3	0	26.7	1.44	22				2	2	0	2	0	0	1
MTS-T0073	2.61504	0:Not Recurred		2		Ductal/NST	2		43.4		36				2	0	0	1	0	0	0
MTS-T0074	9.15262	0:Not Recurred		7		Mixed	2	0	69.7667	1.42	21				2	0	0	3	0	2	0
MTS-T0075	1.30752	0:Not Recurred		1		Lobular			218.733						2
MTS-T0076	2.61504	0:Not Recurred		2		Lobular	3	7	69.4667	3.8	40				3	0	0	0	0	1	0
MTS-T0077	9.15262	0:Not Recurred		7		Mixed	3	10	62.8	3.6	30				2	1	2	0	0	1	0
MTS-T0078	2.61504	0:Not Recurred		2		Lobular	2	0	52.1333	2.8	90				2	0	0	2	0	0	0
MTS-T0079	5.23007	1:Recurred		4		Lobular	3	30	12.1667	4.5	75				3	1	0	3	0	0	0
MTS-T0080	1.30752	0:Not Recurred		1		Lobular	2	0	55.7667	1.16	8				1
MTS-T0081	5.23007	0:Not Recurred		4		Lobular	2	0	58.3	2.02	51				3	0	1	2	0	0	0
MTS-T0082	2.61504	0:Not Recurred		2		Lobular	2	1	40.6667	3.38	69				3	0	1	0	0	1	0
MTS-T0084	3.92255	0:Not Recurred		3		Lobular	2	0	50.7333	2.02	51				2	0	0	0	0	1	0
MTS-T0086	9.15262	0:Not Recurred	Positive	7	Positve	Lobular	2	1	44.7333		27					1	1	2	0	1	0
MTS-T0087	3.92255	0:Not Recurred		3		Mixed	2	4	39.9	3.94	47				2	0	0	0	0	2	0
MTS-T0088	3.92255	0:Not Recurred	Positive	3	Positve	Lobular	2	0	24.3	1.7	35				2	0	0	1	1	0	0
MTS-T0089	3.92255	0:Not Recurred		3		Lobular	2	0	33.8	1.84	42				2	0	0	0	1	1	0
MTS-T0090	6.53759	0:Not Recurred	Positive	5	Positve	Ductal/NST	2	2	25.0333		24					1	0	2	1	0	0
MTS-T0091	3.92255	0:Not Recurred		3		Lobular	2	0	19.2667	1.36	18				1	0	0	0	0	1	0
MTS-T0092	10.4601	0:Not Recurred	Positive	8	Positve	Ductal/NST	2	0	19.2	1.6	30				2	0	4	3	0	0	0
MTS-T0093	2.61504	0:Not Recurred	Positive	2	Positve	Lobular	2	0	26.2333	1.72	36				2	0	0	0	0	1	0
MTS-T0094	7.84511	0:Not Recurred	Positive	6	Positve	Lobular	2	0	20.9	1.4	20				1	0	0	2	0	0	0
MTS-T0095	9.15262	0:Not Recurred	Positive	7	Positve	Lobular	2	5	10.1667		88					2	0	2	0	2	0
MTS-T0131	1.30752	0:Not Recurred	Negative	1	Negative	Ductal/NST	2									0	1	0	0	0	0
MTS-T0132	0	0:Not Recurred	Positive	1	Positve	Lobular	2									0	0	0	0	1	0
MTS-T0134	2.61504	0:Not Recurred	Positive	2	Positve	Ductal/NST	3									0	0	2	0	0	0
MTS-T0136	5.23007	0:Not Recurred	Positive	4	Positve		2									1	0	2	0	0	1
MTS-T0138	6.53759	0:Not Recurred	Positive	5	Positve	Ductal/NST	3									0	2	0	1	1	0
MTS-T0139	7.84511	1:Recurred	Negative	6	Negative	Ductal/NST	2									1	2	1	0	1	1
MTS-T0142	2.61504	0:Not Recurred	Positive	2	Positve	Ductal/NST	3									0	0	1	0	0	0
MTS-T0143	3.92255	0:Not Recurred	Positive	3	Positve											1	0	1	0	0	0
MTS-T0144	1.30752	0:Not Recurred	Positive	1	Positve	Ductal/NST	2									0	0	1	0	0	0
MTS-T0145	6.53759	1:Recurred	Negative	5	Negative	Ductal/NST	2									0	1	0	0	0	2
MTS-T0146	11.7677	1:Recurred	Negative	9	Negative	Ductal/NST	3									0	0	1	2	0	1
MTS-T0147	1.30752	0:Not Recurred	Positive	1	Positve	Ductal/NST	3									1	0	0	0	0	0
MTS-T0148	7.84511	0:Not Recurred	Negative	6	Negative	Ductal/NST	3									0	2	2	2	0	0
MTS-T0149	1.30752	0:Not Recurred	Positive	1	Positve	Ductal/NST	3									1	0	0	0	0	0
MTS-T0150	3.92255	1:Recurred	Positive	3	Positve	Lobular	2									0	1	0	0	2	0
MTS-T0151	0	0:Not Recurred	Positive	0	Positve	Ductal/NST	3
MTS-T0152	5.23007	0:Not Recurred	Positive	4	Positve	Ductal/NST	2									0	0	0	0	0	1
MTS-T0153	1.30752	1:Recurred	Positive	1	Positve	Mixed	2									0	0	0	0	1	0
MTS-T0154	5.23007	0:Not Recurred	Positive	4	Positve	Ductal/NST	3									0	0	2	0	0	0
MTS-T0155	1.30752	0:Not Recurred	Positive	1	Positve	Ductal/NST	3									0	0	0	0	0	1
MTS-T0156	5.23007	0:Not Recurred	Positive	4	Positve	Lobular	2									0	0	1	1	0	0
MTS-T0160	5.23007	1:Recurred	Negative	4	Negative		3									1	1	2	0	0	0
MTS-T0273	6.53759	0:Not Recurred	Positive	5	Positve	Ductal/NST	2	2	112.6	4.34	17				2	1	0	1	1	0	0
MTS-T0275	3.92255	0:Not Recurred	Negative	3	Negative	Medullary	3	0	114.067	4.44	22				2	0	1	0	0	1	0
MTS-T0276	2.61504	1:Recurred	Negative	2	Negative	Lobular	3	7	11.9	6.13	65				3	0	0	0	0	1	0
MTS-T0279	5.23007	0:Not Recurred	Positive	4	Positve	Ductal/NST	2	0	70.0667	3.7	39				2	0	0	2	1	0	0
MTS-T0285	3.92255	0:Not Recurred	Positive	3	Positve	Mixed	2	0	166.8	3.22	11				2	0	0	1	0	0	0
MTS-T0303	3.92255	1:Recurred	Negative	3	Negative	Ductal/NST	3	3	4.4	5.44	22				2	0	0	0	1	0	1
MTS-T0304	5.23007	0:Not Recurred	Positive	4	Positve	Ductal/NST	2	2	101.733	5.2	10				2	0	0	0	0	0	1
MTS-T0313	5.23007	0:Not Recurred	Negative	4	Negative	Ductal/NST	3	2	158.533	5.48	24				2	0	1	0	1	1	0
MTS-T0325	1.30752	1:Recurred	Negative	1	Negative	Ductal/NST	3	0	8.4	4.8	40				2	0	0	0	0	0	1
MTS-T0409	1.30752	1:Recurred	Positive	1	Positve	Ductal/NST	3									0	0	0	0	0	1
MTS-T0528	9.15262	0:Not Recurred	Negative	7	Negative	Ductal/NST	3	0	135.8	5.3	65				3	1	0	3	0	1	0
MTS-T0600	0	0:Not Recurred	Positive	0	Positve	Lobular	2	0	203.9		14				1
MTS-T0602	2.61504	0:Not Recurred	Positive	2	Positve	Ductal/NST		0	41.7		20				2	0	0	0	0	1	0
MTS-T0646	19.6128	0:Not Recurred	Negative	15	Negative	Ductal/NST	3	0	184	4.68	34				1	2	3	4	0	4	2
MTS-T0689	2.61504	1:Recurred	Negative	2	Negative	Ductal/NST	3									0	0	1	0	1	0
MTS-T0690	2.61504	0:Not Recurred	Positive	2	Positve	Ductal/NST	2
MTS-T0691	14.3827	0:Not Recurred	Positive	11	Positve	Mucinous	3									0	3	4	0	3	0
MTS-T0692	3.92255	0:Not Recurred	Positive	3	Positve											1	0	2	0	0	0
MTS-T0693	9.15262	0:Not Recurred	Positive	8	Positve	Ductal/NST	3									1	2	2	1	2	0
MTS-T0694	6.53759	1:Recurred	Negative	5	Negative	Ductal/NST	3									0	1	2	1	1	0
MTS-T0695	1.30752	0:Not Recurred	Positive	1	Positve	Ductal/NST	3									0	0	0	1	0	0
MTS-T0696	3.92255	1:Recurred	Positive	3	Positve	Ductal/NST	3									0	1	1	0	1	0
MTS-T0697	3.92255	0:Not Recurred	Positive	3	Positve	Ductal/NST	2									2	0	1	0	0	0
MTS-T0698	11.7677	1:Recurred	Positive	9	Positve	Ductal/NST	3									0	1	6	0	2	0
MTS-T0699	3.92255	1:Recurred	Positive	4	Positve	Ductal/NST	3									0	0	1	0	3	0
MTS-T0700	7.84511	0:Not Recurred	Negative	6	Negative	Ductal/NST	3									1	2	0	1	0	1
MTS-T0701	2.61504	1:Recurred	Positive	2	Positve	Lobular	2									1	0	0	0	0	0
MTS-T0702	2.61504	0:Not Recurred	Negative	2	Negative	Ductal/NST	3									0	0	1	1	0	0
MTS-T0703	2.61504	0:Not Recurred	Positive	2	Positve	Ductal/NST	2									0	0	2	0	0	0
MTS-T0705	3.92255	1:Recurred	Negative	3	Negative	Ductal/NST	3									0	0	0	0	1	0
MTS-T0707	3.92255	1:Recurred	Negative	3	Negative	Ductal/NST	3									0	0	1	0	0	0
MTS-T0709	5.23007	1:Recurred	Negative	4	Negative	Ductal/NST	2									1	0	2	0	0	0
MTS-T0711	7.84511	1:Recurred	Positive	6	Positve		1									1	0	3	1	0	0
MTS-T0712	7.84511	1:Recurred	Positive	6	Positve	Ductal/NST	3									1	0	3	0	1	1
MTS-T0713	10.4601	0:Not Recurred	Negative	8	Negative	Ductal/NST	3									1	3	2	0	1	1
MTS-T0714	10.4601	0:Not Recurred	Negative	8	Negative	Medullary	3									2	1	0	2	3	0
MTS-T0715	2.61504	0:Not Recurred	Positive	2	Positve	Ductal/NST	3									0	0	1	0	1	0
MTS-T0716	7.84511	1:Recurred	Positive	6	Positve	Ductal/NST	3									0	1	4	0	1	0
MTS-T0717	1.30752	0:Not Recurred	Positive	1	Positve	Ductal/NST	3									0	0	0	0	0	1
MTS-T0718	2.61504	1:Recurred	Positive	2	Positve		3									0	0	1	0	1	0
MTS-T0720	1.30752	0:Not Recurred	Positive	1	Positve	Ductal/NST	3									0	0	0	0	0	1
MTS-T0721	6.53759	1:Recurred	Positive	5	Positve		2									1	0	1	0	2	0
MTS-T0722	1.30752	0:Not Recurred	Positive	1	Positve	Ductal/NST	2									0	0	0	1	0	0
MTS-T0723	5.23007	0:Not Recurred	Positive	4	Positve	Ductal/NST	2									0	1	2	0	0	0
MTS-T0724	1.30752	0:Not Recurred	Positive	1	Positve	Ductal/NST	2									0	0	1	0	0	0
MTS-T0725	5.23007	1:Recurred	Positive	4	Positve	Ductal/NST	3									1	0	1	0	2	0
MTS-T0726	2.61504	0:Not Recurred	Positive	2	Positve	Ductal/NST	3									0	0	2	0	0	0
MTS-T0927	7.84511	0:Not Recurred	Negative	6	Negative	Ductal/NST	1	0	109.1		11				1	1	0	2	1	0	0
MTS-T0951	7.84511	0:Not Recurred	Positive	6	Positve		3	0	205		17				1	0	3	1	0	0	0
MTS-T1000	16.9977			13				0							0	2	5	6	0	0	0
MTS-T1047	6.53759			5				0							0	0	0	1	1	1	2
MTS-T1134	7.84511	1:Recurred	Positive	6	Positve	Ductal/NST	3	19	7.2	6.26	130					2	0	3	0	1	0
MTS-T1138	6.53759	0:Not Recurred	Positive	5	Positve	Ductal/NST	2	0	88.0333		24.6					2	0	1	0	2	0
MTS-T1161	6.53759			5				0							0	0	0	3	0	1	0
MTS-T1191	11.7677	1:Recurred	Positive	9	Positve	Ductal/NST	3	2	36.3		19					1	0	1	0	2	2
MTS-T1223	5.23007	1:Recurred	Negative	4	Negative	Other	3	1	75.5		17.3					0	0	2	0	2	0
MTS-T1248	20.9203	1:Recurred	Negative	17	Negative	Medullary	3	0	15.0667		21.4					2	1	5	2	3	3
MTS-T1259	6.53759	0:Not Recurred	Negative	5	Negative	Ductal/NST	2	3	212.9		25					0	0	3	0	1	0
MTS-T1264	1.30752	0:Not Recurred	Positive	1	Positve	Ductal/NST	3	4	165.167	7	50				3
MTS-T1279	0	0:Not Recurred	Positive	0	Positve		3
MTS-T1280	7.84511	1:Recurred	Negative	6	Negative	Ductal/NST	3									0	1	2	0	1	0
MTS-T1282	3.92255	0:Not Recurred	Positive	3	Positve		2									0	1	0	0	2	0
MTS-T1283	2.61504	0:Not Recurred	Positive	2	Positve	Ductal/NST	2									0	0	2	0	0	0
MTS-T1284	45.7631	0:Not Recurred	Positive	35	Positve	Ductal/NST	2									1	16	17	1	0	0
[truncated: 53 more rows]
